# Supplementary material for: 5,7-Dimethoxy­isobenzofuran-1(3H)-one
Source: Acta Crystallogr Sect E Struct Rep Online. 2009 Aug 15;65(Pt 9):o2146. doi: 10.1107/S1600536809031183 (PMC2969903; doi:10.1107/S1600536809031183)
Supplement: Supplementary file 2 [file e-65-o2146-Isup2.hkl]

# 
# h,k,l, Fc-squared, Fo-squared, sigma(Fo-squared) and status flag 
# 
data_I
_shelx_title '        f90526a in P2(1)/c' 
_shelx_refln_list_code          4 
_shelx_F_calc_maximum      511.02 
_exptl_crystal_F_000       816.00 
_reflns_d_resolution_high  0.8347 
 
loop_ 
 _symmetry_equiv_pos_as_xyz 
 'x, y, z' 
 '-x, y+1/2, -z+1/2' 
 '-x, -y, -z' 
 'x, -y-1/2, z-1/2' 
 
_cell_length_a     8.5321 
_cell_length_b    25.8772 
_cell_length_c     8.3742 
_cell_angle_alpha  90.000 
_cell_angle_beta  104.322 
_cell_angle_gamma  90.000 
 
_shelx_F_squared_multiplier     1.000 
 
loop_ 
 _refln_index_h 
 _refln_index_k 
 _refln_index_l 
 _refln_F_squared_calc 
 _refln_F_squared_meas 
 _refln_F_squared_sigma 
 _refln_observed_status 
   1   0   0       22.17       24.86      2.63 o 
   2   0   0     7286.36     6479.53    336.85 o 
   3   0   0       44.09       39.10      5.59 o 
   4   0   0       50.61       45.99      6.49 o 
   5   0   0       63.48       60.19     11.41 o 
   6   0   0     1115.32     1334.47     57.98 o 
   7   0   0       40.77       45.64     15.80 o 
   8   0   0     1239.65     1316.71     66.76 o 
   1   1   0     1114.89      609.88    473.08 o 
   2   1   0      599.33      577.92     33.45 o 
   3   1   0     1257.73     1145.67     38.60 o 
   4   1   0        0.68        2.48      3.47 o 
   5   1   0      316.60      292.97     10.13 o 
   6   1   0      118.69      125.68     12.99 o 
   7   1   0      120.40      154.97     25.89 o 
   8   1   0       36.50       61.51     14.57 o 
   9   1   0      165.28      226.45     35.11 o 
   0   2   0     1653.33     1519.50    117.44 o 
   1   2   0     6550.35     6737.04     99.73 o 
   2   2   0       26.14       20.23      8.26 o 
   3   2   0      164.26      151.61      6.91 o 
   4   2   0      744.77      655.30     16.36 o 
   5   2   0       52.21       50.03      5.13 o 
   6   2   0      231.01      235.74     16.86 o 
   7   2   0       50.09       51.66     10.85 o 
   8   2   0       28.99       38.71     11.81 o 
   9   2   0      266.24      367.78     43.89 o 
   1   3   0      227.14      196.34     14.39 o 
   2   3   0     1104.45     1035.74     42.94 o 
   3   3   0      524.80      470.51     12.56 o 
   4   3   0      355.14      380.75     12.10 o 
   5   3   0      190.47      211.96     10.65 o 
   6   3   0        3.74        0.98      8.78 o 
   7   3   0        2.15        6.58      8.07 o 
   8   3   0        0.00        0.78     11.17 o 
   9   3   0        2.16        9.65     20.19 o 
   0   4   0      638.01      553.03     23.76 o 
   1   4   0     1869.84     1836.37     65.48 o 
   2   4   0       49.96       47.17      4.08 o 
   3   4   0     1039.21      867.53     34.85 o 
   4   4   0      312.02      328.08     11.10 o 
   5   4   0        2.15        3.57      4.50 o 
   6   4   0       72.61       76.38      8.60 o 
   7   4   0       32.11       40.39     10.53 o 
   8   4   0        0.58        8.75      9.57 o 
   9   4   0       48.92       78.99     28.08 o 
   1   5   0      166.52      266.03    104.92 o 
   2   5   0     1071.05     1243.53     49.91 o 
   3   5   0        1.05        6.63      3.18 o 
   4   5   0      338.77      312.63     16.33 o 
   5   5   0       29.57       23.70      6.11 o 
   6   5   0      170.06      200.93     25.02 o 
   7   5   0        0.11       -0.42      6.96 o 
   8   5   0      687.92      817.78     45.21 o 
   9   5   0       26.52       28.44     16.62 o 
   0   6   0       52.07       52.38      7.46 o 
   1   6   0    13565.16    12890.13    223.53 o 
   2   6   0      967.86      975.24     47.70 o 
   3   6   0      352.65      381.66     10.45 o 
   4   6   0      474.96      451.43     12.12 o 
   5   6   0     2057.84     2109.46     45.73 o 
   6   6   0      240.14      236.71     13.92 o 
   7   6   0        8.38       12.89     10.97 o 
   8   6   0       44.13       70.42     15.60 o 
   9   6   0       14.87       26.31     15.37 o 
   1   7   0      563.86      549.11     11.07 o 
   2   7   0       28.74       33.44      4.33 o 
   3   7   0        1.71        3.06      3.72 o 
   4   7   0       34.25       35.91      4.89 o 
   5   7   0       32.63       41.25      6.96 o 
   6   7   0       32.49       44.16      7.79 o 
   7   7   0       81.39       84.71     17.55 o 
   8   7   0       21.38       25.52     12.09 o 
   9   7   0       92.41      130.70     23.56 o 
   0   8   0        0.49        3.07      5.70 o 
   1   8   0        0.83        2.29      3.37 o 
   2   8   0     3618.19     3564.88     39.52 o 
   3   8   0      269.01      280.63     13.58 o 
   4   8   0     3632.92     3776.02     47.85 o 
   5   8   0        0.04        5.16     12.73 o 
   6   8   0       78.70       63.29      8.60 o 
   7   8   0       10.85       13.99     10.50 o 
   8   8   0        9.88       24.30     12.86 o 
   9   8   0        6.65       13.60     14.27 o 
   1   9   0     1251.59     1083.62     18.24 o 
   2   9   0       32.83       33.95      5.00 o 
   3   9   0      826.23      798.07     19.34 o 
   4   9   0        4.97        5.59      4.54 o 
   5   9   0      406.40      371.77     16.57 o 
   6   9   0        1.08       -0.60      4.85 o 
   7   9   0        0.03       11.41     15.80 o 
   8   9   0        1.08       -0.32     10.11 o 
   9   9   0      331.36      400.27     49.16 o 
   0  10   0       12.40       14.43      5.48 o 
   1  10   0       94.04      108.48      6.81 o 
   2  10   0        3.96        3.39      3.83 o 
   3  10   0        9.94       23.04      8.74 o 
   4  10   0      633.31      634.01     23.58 o 
   5  10   0        6.39       10.09      5.18 o 
   6  10   0       61.17       67.49      9.06 o 
   7  10   0       17.30       20.42      9.89 o 
   8  10   0       33.03       53.07     15.74 o 
   9  10   0        0.00        1.44     15.48 o 
   1  11   0     1571.08     1591.56     23.76 o 
   2  11   0        7.65       11.99      6.90 o 
   3  11   0      798.87      817.45     35.94 o 
   4  11   0       30.40       34.38      5.84 o 
   5  11   0      144.92      141.93     11.03 o 
   6  11   0       12.28       16.00      6.49 o 
   7  11   0       74.07       94.38     14.45 o 
   8  11   0       25.48       43.43     14.49 o 
   9  11   0        0.07       -4.16     14.23 o 
   0  12   0     5972.96     6602.92    118.15 o 
   1  12   0     2091.86     2192.98     45.98 o 
   2  12   0       60.75       35.99     17.58 o 
   3  12   0       11.87       11.65      4.60 o 
   4  12   0       70.95       75.12      7.20 o 
   5  12   0       30.86       33.48      7.46 o 
   6  12   0       31.29       36.54     10.23 o 
   7  12   0        9.02        6.40      9.48 o 
   8  12   0        0.18       12.29     12.71 o 
   9  12   0        0.02       14.38     15.99 o 
   1  13   0      161.49      174.66      9.46 o 
   2  13   0       95.37      109.32      7.62 o 
   3  13   0       10.27       20.47      5.28 o 
   4  13   0      718.61      694.56     20.73 o 
   5  13   0      109.84      120.86     10.88 o 
   6  13   0      318.35      297.44     22.74 o 
   7  13   0       55.73       66.97     16.68 o 
   8  13   0       35.56       38.62     21.94 o 
   0  14   0        0.26        2.87      6.74 o 
   1  14   0     2531.74     2591.29     35.00 o 
   2  14   0        2.38        2.72      4.33 o 
   3  14   0     1127.86     1106.31     23.70 o 
   4  14   0       14.66       13.21      5.68 o 
   5  14   0      619.67      562.12     29.85 o 
   6  14   0       64.18       63.30     12.64 o 
   7  14   0       27.58       41.36     13.60 o 
   8  14   0        0.41       12.29     20.19 o 
   1  15   0       23.69       43.52      6.48 o 
   2  15   0      247.14      237.34     12.49 o 
   3  15   0        4.58        8.88      4.87 o 
   4  15   0       75.25       74.11      8.90 o 
   5  15   0        0.10        9.65      8.69 o 
   6  15   0        1.93       11.47      9.48 o 
   7  15   0        0.70        9.58     10.85 o 
   8  15   0       42.69       66.70     26.33 o 
   0  16   0       12.45        3.51      7.37 o 
   1  16   0      281.99      288.12     13.30 o 
   2  16   0      189.04      190.81     10.83 o 
   3  16   0      122.53      126.07      9.55 o 
   4  16   0      186.40      192.38     13.42 o 
   5  16   0        9.01       10.53      8.07 o 
   6  16   0       50.83       57.92     13.95 o 
   7  16   0      110.77      112.76     18.11 o 
   8  16   0       52.82       60.56     26.33 o 
   1  17   0      516.47      558.87     18.40 o 
   2  17   0       66.51       62.78      7.60 o 
   3  17   0      926.15      877.89     25.77 o 
   4  17   0       26.02       24.17      7.44 o 
   5  17   0      434.96      414.04     27.31 o 
   6  17   0      255.48      251.75     23.56 o 
   7  17   0       72.35       89.47     16.62 o 
   8  17   0        3.69       -6.14     20.19 o 
   0  18   0     1547.29     1813.85     61.09 o 
   1  18   0       42.71       74.92      8.83 o 
   2  18   0      492.84      463.42     19.08 o 
   3  18   0        4.37       15.71      6.07 o 
   4  18   0      113.68      124.39     11.96 o 
   5  18   0      115.48      117.46     17.06 o 
   6  18   0      856.06      867.34     77.28 o 
   7  18   0       13.50       17.20     12.36 o 
   8  18   0        0.30        0.88     18.43 o 
   1  19   0      187.65      187.79     12.43 o 
   2  19   0        0.12        3.86      5.46 o 
   3  19   0      514.78      357.71    132.98 o 
   4  19   0       59.21       43.85     11.74 o 
   5  19   0        1.20        0.88      9.31 o 
   6  19   0        3.27        1.26     10.33 o 
   7  19   0        6.30       13.58     11.74 o 
   0  20   0      329.22      308.32     22.03 o 
   1  20   0        4.55       15.50      6.37 o 
   2  20   0       34.63       41.98      7.96 o 
   3  20   0      231.70      210.79     15.68 o 
   4  20   0      196.03      185.89     19.83 o 
   5  20   0       25.99       20.79     11.74 o 
   6  20   0       65.04       70.43     15.51 o 
   7  20   0       22.77       14.92     18.43 o 
   1  21   0        0.86        1.60      6.53 o 
   2  21   0       33.32       28.90      7.74 o 
   3  21   0       33.96       31.55      7.52 o 
   4  21   0      100.41       97.90     15.48 o 
   5  21   0       27.11       20.42     11.37 o 
   6  21   0        4.43       -0.31     10.33 o 
   7  21   0        0.95        7.50     12.36 o 
   0  22   0       60.36       54.31     12.23 o 
   1  22   0      467.74      462.72     19.93 o 
   2  22   0      121.27      117.11     11.57 o 
   3  22   0      642.77      656.54     27.78 o 
   4  22   0       40.43       43.00     13.65 o 
   5  22   0        0.71        9.48     10.85 o 
   6  22   0       11.95        9.75     14.92 o 
   1  23   0        3.84       15.87      7.76 o 
   2  23   0      510.89      510.48     21.21 o 
   3  23   0       10.45       -0.19     10.23 o 
   4  23   0        6.26        8.34      9.93 o 
   5  23   0       10.17        0.93     10.50 o 
   6  23   0       65.89       69.41     16.10 o 
   0  24   0        0.36        8.78     16.67 o 
   1  24   0       43.08       37.09     10.06 o 
   2  24   0       20.66       38.48      9.27 o 
   3  24   0       53.29       30.72     13.03 o 
   4  24   0        2.28        2.25      9.87 o 
   5  24   0       15.61       30.43     13.33 o 
   6  24   0        2.02       -0.61     11.99 o 
   1  25   0       61.41       56.24     11.48 o 
   2  25   0       55.80       59.30     10.22 o 
   3  25   0       11.09       17.00     12.00 o 
   4  25   0        3.29        9.14     11.12 o 
   5  25   0        2.41       -6.73     10.96 o 
   0  26   0       20.37       18.43     19.31 o 
   1  26   0       47.37       47.67     11.97 o 
   2  26   0        0.01        6.05     11.47 o 
   3  26   0        0.15       11.07     12.99 o 
   4  26   0       13.31       24.97     13.48 o 
   5  26   0       13.81       11.01     20.19 o 
   1  27   0        2.52        4.50      9.53 o 
   2  27   0        1.12        5.70     12.41 o 
   3  27   0       19.06       37.74     22.82 o 
   4  27   0        0.90        3.20     13.33 o 
   0  28   0       49.79       56.17     24.57 o 
   1  28   0        0.05       11.47     13.33 o 
   2  28   0        2.96       16.71     14.57 o 
   3  28   0        0.08       -5.27     20.19 o 
   4  28   0       38.38       73.72     24.57 o 
   1  29   0        2.35        4.31     14.74 o 
   2  29   0       15.99       33.18     16.44 o 
   3  29   0        0.94        3.51     19.31 o 
   0  30   0        6.12       11.41     22.82 o 
   1  30   0       22.85       27.11     17.24 o 
   2  30   0        1.74       -0.88     21.06 o 
 -10   1   1       87.82      125.32     24.57 o 
  -9   1   1        0.41        4.15     12.00 o 
  -8   1   1        8.69        6.22     10.23 o 
  -7   1   1      244.60      241.22     19.83 o 
  -6   1   1       28.63       35.98      9.31 o 
  -5   1   1       69.62       70.83      5.25 o 
  -4   1   1       42.71       37.91      3.37 o 
  -3   1   1     2268.41     2138.57     18.82 o 
  -2   1   1      680.66      692.45     13.19 o 
  -1   1   1       79.36       81.90      5.27 o 
   0   1   1      266.33      235.01     13.14 o 
   1   1   1     2992.00     3017.62     27.29 o 
   2   1   1      191.17      178.15     11.98 o 
   3   1   1       67.96       54.25      8.94 o 
   4   1   1      180.40      149.79     37.73 o 
   5   1   1      643.16      637.85     16.42 o 
   6   1   1       20.97       23.32      9.63 o 
   7   1   1       21.91       27.21     10.55 o 
   9   1   1        4.85       32.47     19.31 o 
 -10   2   1       98.65      149.20     36.86 o 
  -9   2   1       37.31       40.37     14.89 o 
  -8   2   1        3.13        7.02      9.93 o 
  -7   2   1        4.89        4.00      7.59 o 
  -6   2   1       55.41       65.84     10.55 o 
  -5   2   1      174.28      170.36      9.70 o 
  -4   2   1       12.69       16.67      2.92 o 
  -3   2   1        1.65        2.27      3.57 o 
  -2   2   1     8613.11     8523.19     87.31 o 
  -1   2   1      843.49      890.67     55.47 o 
   0   2   1     9815.02     9969.66    192.26 o 
   1   2   1      206.62      191.38      7.19 o 
   2   2   1      110.78       94.61     27.15 o 
   3   2   1      263.67      252.73     12.86 o 
   4   2   1       49.84       58.01     15.70 o 
   5   2   1       70.96       82.16      6.98 o 
   6   2   1       80.26       89.24     11.93 o 
   7   2   1       16.13       20.90      9.70 o 
   8   2   1      260.62      311.95     39.94 o 
   9   2   1        5.43       11.41     18.43 o 
 -10   3   1       72.46      118.48     30.72 o 
  -9   3   1       21.86       21.74     12.99 o 
  -8   3   1        0.69        1.37      9.70 o 
  -7   3   1        0.37        2.63      8.07 o 
  -6   3   1       96.36       87.07     37.74 o 
  -5   3   1      210.09      212.43     13.17 o 
  -4   3   1      576.26      561.14     27.67 o 
  -3   3   1      261.75      237.76      9.25 o 
  -2   3   1      964.22      844.13     18.54 o 
  -1   3   1      245.41      243.93      8.34 o 
   0   3   1      454.47      374.46      8.30 o 
   1   3   1      428.72      397.46     12.91 o 
   2   3   1     2403.97     1995.81    716.74 o 
   3   3   1      715.27      646.25     24.97 o 
   4   3   1      738.35      705.86     15.54 o 
   5   3   1        2.93        3.65      3.86 o 
   6   3   1       30.40       32.77      6.10 o 
   7   3   1       65.76       73.50     13.71 o 
   8   3   1      146.13      187.44     22.24 o 
   9   3   1        0.10        8.78     18.43 o 
 -10   4   1       10.29       21.06     23.70 o 
  -9   4   1      491.29      515.20     42.58 o 
  -8   4   1       46.17       50.67     17.11 o 
  -7   4   1      199.73      206.33     26.77 o 
  -6   4   1        1.48       -2.05      5.48 o 
  -5   4   1     2636.58     2543.35    236.32 o 
  -4   4   1       49.57       44.66      9.65 o 
  -3   4   1     1211.55     1084.94     33.86 o 
  -2   4   1       14.35       36.40      3.51 o 
  -1   4   1    13037.37    13723.60     96.63 o 
   0   4   1       96.04      118.29     13.60 o 
   1   4   1     4913.68     4634.72     58.27 o 
   2   4   1      177.75      127.59     34.90 o 
   3   4   1     6222.16     6346.08    367.99 o 
   4   4   1        0.00        1.02      3.51 o 
   5   4   1      740.07      726.08     40.31 o 
   6   4   1       43.48       38.25      8.77 o 
   7   4   1     1441.04     1700.14     91.81 o 
   8   4   1       22.15       30.72     13.65 o 
   9   4   1       13.44       25.45     21.06 o 
  -9   5   1       43.63       79.60     17.29 o 
  -8   5   1       64.91       91.00     18.43 o 
  -7   5   1       61.42       71.90     18.87 o 
  -6   5   1      119.35      125.36     10.97 o 
  -5   5   1       47.03       53.15      6.96 o 
  -4   5   1      298.79      273.44     14.93 o 
  -3   5   1       59.06       50.65      6.83 o 
  -2   5   1    12511.88    11538.25     83.81 o 
  -1   5   1       31.72       24.53      3.25 o 
   0   5   1    14114.75    14287.12    144.72 o 
   1   5   1       12.39       16.77      2.84 o 
   2   5   1     1594.65     1263.14    398.11 o 
   3   5   1        4.54        7.12      3.92 o 
   4   5   1       94.86       96.80      6.56 o 
   5   5   1      110.80      115.63      8.20 o 
   6   5   1      121.80       98.94     55.30 o 
   7   5   1       91.69       98.63     16.10 o 
   8   5   1      571.67      608.33     37.99 o 
   9   5   1        3.36       14.04     20.19 o 
  -9   6   1        1.78       -1.76     19.31 o 
  -8   6   1       49.83       58.20     28.08 o 
  -7   6   1      145.27      166.01     18.87 o 
  -6   6   1      263.81      258.43     33.36 o 
  -5   6   1     1156.05     1108.57     70.29 o 
  -4   6   1      181.77      175.01     12.09 o 
  -3   6   1     3236.81     3208.80    123.70 o 
  -2   6   1     2182.29     2084.98     28.11 o 
  -1   6   1      199.50      149.58     43.38 o 
   0   6   1     3537.08     3452.94     65.42 o 
   1   6   1     3994.58     4005.53    114.99 o 
   2   6   1      108.06      102.03     32.64 o 
   3   6   1     4218.74     4324.30     57.76 o 
   4   6   1      716.42      742.40     35.24 o 
   5   6   1      348.75      333.02     17.31 o 
   6   6   1       95.10      120.56     14.50 o 
   7   6   1        2.46        3.89      9.70 o 
   8   6   1      119.94      140.57     21.10 o 
   9   6   1       24.30       48.27     22.82 o 
  -9   7   1        5.84       24.02     15.82 o 
  -8   7   1       16.38        9.85      9.42 o 
  -7   7   1        5.62        0.38      8.43 o 
  -6   7   1      130.72      135.27     13.17 o 
  -5   7   1       43.00       36.80     10.09 o 
  -4   7   1       95.64       79.73      5.21 o 
  -3   7   1      128.14      145.37     10.47 o 
  -2   7   1      444.97      437.59     10.81 o 
  -1   7   1        0.87        3.22      2.84 o 
   0   7   1      441.82      452.20      9.51 o 
   1   7   1       42.46       50.11      4.55 o 
   2   7   1      157.62      118.01     29.71 o 
   3   7   1      236.42      243.59      9.38 o 
   4   7   1      251.94      277.75     16.88 o 
   5   7   1      103.95      112.81      7.98 o 
   6   7   1       85.04       97.61     12.99 o 
   7   7   1        4.33        8.78     13.16 o 
   8   7   1      169.35      227.74     37.30 o 
   9   7   1        9.35       33.37     16.62 o 
  -9   8   1       59.25       75.73     20.10 o 
  -8   8   1        1.37       -1.19      7.67 o 
  -7   8   1        0.50        7.24      6.77 o 
  -6   8   1       52.07       55.86      8.36 o 
  -5   8   1      203.00      206.15     14.24 o 
  -4   8   1      919.83      915.28     16.01 o 
  -3   8   1      399.93      359.57     14.11 o 
  -2   8   1       20.42       17.41      3.72 o 
  -1   8   1        7.22       14.60      3.80 o 
   0   8   1        2.12        1.62      3.42 o 
   1   8   1     1034.07     1114.35     29.70 o 
   2   8   1     2042.27     1965.21     33.68 o 
   3   8   1      777.64      823.16     26.51 o 
   4   8   1      146.84      150.65      8.34 o 
   5   8   1        1.62       -0.15      6.58 o 
   6   8   1        5.98        3.43      6.96 o 
   7   8   1       88.73       81.62     23.70 o 
   8   8   1       85.18      109.32     19.83 o 
   9   8   1        7.85       11.10     13.95 o 
  -9   9   1        0.84        7.60     14.57 o 
  -8   9   1        2.02       10.48      8.34 o 
  -7   9   1       60.44       73.54     23.70 o 
  -6   9   1       11.67       15.96      6.49 o 
  -5   9   1      355.19      378.66     17.04 o 
  -4   9   1       15.27       19.50      4.54 o 
  -3   9   1        0.02       -0.57      3.72 o 
  -2   9   1        1.52       24.72      4.37 o 
  -1   9   1        1.16        2.65      3.18 o 
   0   9   1       43.99       58.05      5.10 o 
   1   9   1       59.58       52.06      4.98 o 
   2   9   1        9.26       16.22      4.15 o 
   3   9   1      644.95      752.46     26.76 o 
   4   9   1        1.07        0.52      3.99 o 
   5   9   1      263.79      246.46     18.59 o 
   6   9   1        1.85       -8.38      9.21 o 
   7   9   1        2.22        7.29      9.21 o 
   8   9   1        5.96       19.52     12.62 o 
   9   9   1        0.66        3.35     13.61 o 
  -9  10   1       32.27       41.17     17.49 o 
  -8  10   1        7.27       17.43     13.25 o 
  -7  10   1        1.74        6.14      7.30 o 
  -6  10   1        5.92       13.00     11.85 o 
  -5  10   1        7.58       11.65      5.18 o 
  -4  10   1      150.78      166.49      8.79 o 
  -3  10   1       32.62       31.60      5.00 o 
  -2  10   1      863.48      901.91     23.49 o 
  -1  10   1        1.13        1.76      3.45 o 
   0  10   1     1122.32     1167.56     17.48 o 
   1  10   1        0.81        3.20      3.63 o 
   2  10   1      337.44      339.53     11.32 o 
   3  10   1       22.98       20.21      4.65 o 
   4  10   1       64.47       61.80      8.60 o 
   5  10   1       17.72       12.86      6.96 o 
   6  10   1        3.86        9.40      8.62 o 
   7  10   1       27.97       23.62     10.74 o 
   8  10   1      149.46      179.53     30.72 o 
   9  10   1        0.29        4.76     12.64 o 
  -9  11   1        9.10        0.84     21.06 o 
  -8  11   1       21.17       29.80     14.57 o 
  -7  11   1       10.08       12.29      9.65 o 
  -6  11   1       58.14       43.61      7.67 o 
  -5  11   1        0.02        4.48      9.65 o 
  -4  11   1      211.97      220.64     12.99 o 
  -3  11   1        2.38        6.56      3.92 o 
  -2  11   1      261.49      272.03     10.26 o 
  -1  11   1        4.28        3.31      4.18 o 
   0  11   1      877.39      902.96     19.43 o 
   1  11   1        0.23        2.99      3.98 o 
   2  11   1      408.46      428.31     14.24 o 
   3  11   1        1.42       -2.53      3.92 o 
   4  11   1      216.95      224.69     16.13 o 
   5  11   1       31.23       31.40      9.60 o 
   6  11   1       88.19       90.41     13.48 o 
   7  11   1       55.49       54.02     12.62 o 
   8  11   1        4.00       -0.88     15.80 o 
  -9  12   1      100.18      135.52     25.08 o 
  -8  12   1        1.00       24.23     13.33 o 
  -7  12   1        0.68        6.02      8.34 o 
  -6  12   1       25.10       23.29      7.46 o 
  -5  12   1      175.05      178.67     12.63 o 
  -4  12   1        0.58        1.70      4.85 o 
  -3  12   1      276.08      248.52     10.70 o 
  -2  12   1     1106.88     1142.91     42.57 o 
  -1  12   1    10451.29    10921.30    258.22 o 
   0  12   1     1115.41     1228.72     23.29 o 
   1  12   1      121.85      105.08      6.96 o 
   2  12   1        5.12        2.99      3.95 o 
   3  12   1      274.02      275.81     14.31 o 
   4  12   1      103.43       87.28     11.29 o 
   5  12   1        7.72        3.07      7.45 o 
   6  12   1        0.46        0.51      7.78 o 
   7  12   1      193.78      193.46     20.87 o 
   8  12   1        0.35        6.14     17.55 o 
  -9  13   1        0.88       12.79     15.82 o 
  -8  13   1      108.10      123.79     21.62 o 
  -7  13   1       48.25       40.83      9.03 o 
  -6  13   1      510.69      506.03     22.57 o 
  -5  13   1       18.54       28.76      6.96 o 
  -4  13   1       28.59       33.72      7.30 o 
  -3  13   1       32.66       42.81      6.05 o 
  -2  13   1      986.42      889.33    205.82 o 
  -1  13   1       19.06       33.74      7.33 o 
   0  13   1      650.59      728.71     18.63 o 
   1  13   1       19.77       34.14      5.26 o 
   2  13   1       74.13       69.31      6.73 o 
   3  13   1       90.18       79.80     15.74 o 
   4  13   1     1373.43     1378.84     50.98 o 
   5  13   1       60.01       63.30     11.99 o 
   6  13   1      298.99      254.51     21.87 o 
   7  13   1        0.07       -0.36      9.87 o 
   8  13   1       50.34       52.66     25.45 o 
  -9  14   1        4.75       25.91     16.72 o 
  -8  14   1        9.20       10.62     17.55 o 
  -7  14   1       64.21       72.57     15.20 o 
  -6  14   1       30.42       43.62      8.60 o 
  -5  14   1      215.21      216.01     14.61 o 
  -4  14   1        0.14        0.10      5.03 o 
  -3  14   1      695.55      694.60     18.41 o 
  -2  14   1        1.03       42.77     22.81 o 
  -1  14   1       14.29       12.30      5.58 o 
   0  14   1       37.00       87.29      8.22 o 
   1  14   1     1779.77     1869.27     31.88 o 
   2  14   1        3.51       14.71      5.28 o 
   3  14   1      201.21      159.65     57.75 o 
   4  14   1       18.68       35.48      7.86 o 
   5  14   1      107.17       98.00     13.61 o 
   6  14   1        5.79        2.33      8.98 o 
   7  14   1       25.90       40.37     12.41 o 
   8  14   1        9.83        5.27     21.06 o 
  -8  15   1       11.18       -4.39     18.43 o 
  -7  15   1        0.04        7.90     10.55 o 
  -6  15   1       78.88       78.92     10.88 o 
  -5  15   1        1.14        7.55      8.34 o 
  -4  15   1      160.79      157.71     12.99 o 
  -3  15   1       30.37       35.09      6.37 o 
  -2  15   1      146.14      156.19     20.29 o 
  -1  15   1        4.95        5.90      5.22 o 
   0  15   1       55.76       82.29      8.31 o 
   1  15   1       68.84       59.66      6.35 o 
   2  15   1      352.94      347.06     13.79 o 
   3  15   1        3.94        8.26      4.77 o 
   4  15   1      181.19      163.97     16.14 o 
   5  15   1        3.61        7.02      8.07 o 
   6  15   1       30.92       26.31     11.37 o 
   7  15   1       36.47       39.39     13.07 o 
   8  15   1        3.99       17.55     21.06 o 
  -8  16   1       56.40       47.39     23.70 o 
  -7  16   1      229.97      237.73     23.89 o 
  -6  16   1       15.26       25.64      8.11 o 
  -5  16   1      218.97      232.40     32.48 o 
  -4  16   1      107.05      120.72     11.29 o 
  -3  16   1       74.26       67.10      7.72 o 
  -2  16   1      183.93      184.42     10.78 o 
  -1  16   1       23.59       42.51      6.95 o 
   0  16   1      238.11      259.24     14.44 o 
   1  16   1      378.88      366.36     13.42 o 
   2  16   1      149.03      153.76     10.04 o 
   3  16   1      212.51      199.55     11.37 o 
   4  16   1       37.26       31.34      9.60 o 
   5  16   1      350.32      324.71     24.47 o 
   6  16   1      113.83       88.35     22.82 o 
   7  16   1       71.42       85.13     16.37 o 
   8  16   1       10.05       18.43     19.31 o 
  -8  17   1        2.79       22.82     21.06 o 
  -7  17   1       58.99       66.23     15.82 o 
  -6  17   1      178.01      196.40     16.03 o 
  -5  17   1        0.28        7.46      6.77 o 
  -4  17   1      206.67      187.52     14.34 o 
  -3  17   1       33.80       34.09      6.48 o 
  -2  17   1      102.49      112.38      9.22 o 
  -1  17   1       13.08       14.28      6.07 o 
   0  17   1       87.70      113.04     11.31 o 
   1  17   1      145.17      145.06     12.42 o 
   2  17   1      437.46      428.92     21.63 o 
   3  17   1       22.51       31.21      8.08 o 
   4  17   1      198.26      205.79     19.54 o 
   5  17   1      223.72      207.68     20.79 o 
   6  17   1       11.90       26.13     11.12 o 
   7  17   1       10.64       -4.42     11.85 o 
  -8  18   1       27.90        7.02     21.06 o 
  -7  18   1        6.45       22.10     12.09 o 
  -6  18   1     1137.44     1132.25     50.50 o 
  -5  18   1        6.06       15.05      7.56 o 
  -4  18   1     1091.55     1070.23     32.06 o 
  -3  18   1        9.34       14.28      6.02 o 
  -2  18   1      852.34      728.93     37.48 o 
  -1  18   1       42.46       41.62      7.46 o 
   0  18   1     1296.64     1168.86     32.29 o 
   1  18   1       14.40       13.19      5.34 o 
   2  18   1     1276.02     1207.66     27.57 o 
   3  18   1        0.43        8.31      6.74 o 
   4  18   1     2160.81     1982.28     62.42 o 
   5  18   1       30.30       41.31     11.17 o 
   6  18   1       84.07       78.81     15.12 o 
   7  18   1        2.03       -1.76     10.23 o 
  -8  19   1       11.27       21.06     23.70 o 
  -7  19   1       11.92       12.58     12.09 o 
  -6  19   1       31.10       27.82     11.37 o 
  -5  19   1      185.08      193.86     15.81 o 
  -4  19   1      126.18      113.86     20.19 o 
  -3  19   1      183.61      193.43     12.40 o 
  -2  19   1        0.09        4.64      5.64 o 
  -1  19   1       11.73       23.13      7.12 o 
   0  19   1        5.48       18.00      7.57 o 
   1  19   1      270.13      270.20     12.77 o 
   2  19   1       81.38       82.06      9.04 o 
   3  19   1      606.59      538.51     25.93 o 
   4  19   1       19.70       16.54     10.23 o 
   5  19   1        0.41        5.44      9.25 o 
   6  19   1       16.08       13.06     10.23 o 
   7  19   1       23.34       34.23     21.94 o 
  -7  20   1       10.26       20.58     13.95 o 
  -6  20   1        1.73       -2.71     10.53 o 
  -5  20   1      221.10      205.24     26.33 o 
  -4  20   1      376.85      413.84     48.28 o 
  -3  20   1       23.26       18.21      7.10 o 
  -2  20   1       10.20       14.84      7.47 o 
  -1  20   1      156.93      146.21     11.77 o 
   0  20   1        1.39        5.33      7.10 o 
   1  20   1       29.21       31.90      7.45 o 
   2  20   1      429.74      439.40     18.06 o 
   3  20   1      247.63      239.33     16.86 o 
   4  20   1       10.89       17.65     10.85 o 
   5  20   1       27.94       24.57     11.79 o 
   6  20   1       54.06       49.56     13.95 o 
   7  20   1        0.00        4.16     11.74 o 
  -7  21   1        0.97       -6.07     11.47 o 
  -6  21   1        2.47        5.27     11.79 o 
  -5  21   1       26.61       31.17     13.07 o 
  -4  21   1       15.86       15.01     11.85 o 
  -3  21   1        0.28        3.69      6.88 o 
  -2  21   1        5.88        7.25      6.07 o 
  -1  21   1        0.09        9.01      7.18 o 
   0  21   1        1.07        6.08      7.57 o 
   1  21   1        2.64        6.85      6.68 o 
   2  21   1       50.46       44.23      9.79 o 
   3  21   1       53.25       54.01     10.25 o 
   4  21   1       11.94       14.92     14.92 o 
   5  21   1        0.84        8.13      9.25 o 
   6  21   1        0.47       -3.41     10.49 o 
  -7  22   1       20.09       46.51     16.85 o 
  -6  22   1        0.65        0.00     10.61 o 
  -5  22   1      227.98      222.28     44.77 o 
  -4  22   1       36.34       44.68      9.70 o 
  -3  22   1      628.89      648.86     27.39 o 
  -2  22   1       62.60       55.65     12.95 o 
  -1  22   1      345.30      364.72     20.99 o 
   0  22   1       60.43       59.65     10.54 o 
   1  22   1      851.92      812.63     25.85 o 
   2  22   1      109.72      127.93     14.13 o 
   3  22   1      412.97      431.59     23.42 o 
   4  22   1        1.21        2.19      9.93 o 
   5  22   1       45.92       50.46     13.65 o 
   6  22   1        8.27       -0.70     10.74 o 
  -6  23   1        9.39       26.77     14.27 o 
  -5  23   1       26.63       15.99     12.37 o 
  -4  23   1      113.63      114.00     13.66 o 
  -3  23   1        0.71        0.65      7.96 o 
  -2  23   1       15.41       14.53      8.88 o 
  -1  23   1        0.07        7.75      8.77 o 
   0  23   1       16.45       21.94      9.28 o 
   1  23   1        0.46        7.37      8.77 o 
   2  23   1      191.20      176.69     16.17 o 
   3  23   1       12.08        9.16      8.74 o 
   4  23   1       20.08       33.96     12.23 o 
   5  23   1        0.36        3.92     10.49 o 
   6  23   1        1.32       -0.50     11.47 o 
  -6  24   1        6.31        2.59     12.99 o 
  -5  24   1       19.13       18.52     12.71 o 
  -4  24   1        4.74        5.62      8.76 o 
  -3  24   1      300.72      274.82     23.99 o 
  -2  24   1        7.80        7.97      9.86 o 
  -1  24   1       37.46       25.96      9.39 o 
   0  24   1        4.31       -0.92      9.16 o 
   1  24   1      399.07      387.56     23.46 o 
   2  24   1       13.27       22.67     10.57 o 
   3  24   1       36.11       47.68     13.95 o 
   4  24   1        6.79       -7.40      9.70 o 
   5  24   1       49.84       46.03     14.57 o 
  -6  25   1        1.29        5.43     13.61 o 
  -5  25   1        1.12       -8.78     16.67 o 
  -4  25   1       21.82       13.16     15.80 o 
  -3  25   1       13.23       25.95     11.47 o 
  -2  25   1       91.46       85.59     13.54 o 
  -1  25   1        0.13        3.59      9.39 o 
   0  25   1       71.02       61.44     14.89 o 
   1  25   1       18.62       31.26     13.95 o 
   2  25   1       29.12       46.28     11.98 o 
   3  25   1        0.02       12.73     12.41 o 
   4  25   1        1.43        8.98     10.49 o 
   5  25   1        5.13        7.62     11.74 o 
  -5  26   1        0.86        7.90     15.80 o 
  -4  26   1        3.71       -0.88     14.04 o 
  -3  26   1        4.71        4.56     12.23 o 
  -2  26   1       97.34      112.25     15.28 o 
  -1  26   1        0.68        2.80      9.20 o 
   0  26   1      108.45      113.55     20.56 o 
   1  26   1        5.41        3.04     12.09 o 
   2  26   1       11.15       21.40     10.80 o 
   3  26   1        6.06       13.46     11.60 o 
   4  26   1       67.08       71.14     17.06 o 
   5  26   1        1.49        0.14     11.03 o 
  -5  27   1        9.92       27.21     18.43 o 
  -4  27   1        2.34        4.39     16.67 o 
  -3  27   1        0.84        0.88     14.27 o 
  -2  27   1        0.16        6.30      9.94 o 
  -1  27   1        0.46        1.69      9.48 o 
   0  27   1        0.30        4.41     12.62 o 
   1  27   1        0.75        5.70     13.03 o 
   2  27   1        2.64        9.62     11.12 o 
   3  27   1       20.54       53.54     16.10 o 
   4  27   1        0.44       10.47     13.07 o 
  -4  28   1        9.36       16.67     15.80 o 
  -3  28   1        0.01       10.53     19.31 o 
  -2  28   1        8.92       13.68     12.62 o 
  -1  28   1        0.67       -2.53      9.96 o 
   0  28   1        8.79        2.06     16.24 o 
   1  28   1        0.96       12.07     14.85 o 
   2  28   1        8.54       18.56     11.57 o 
   3  28   1        1.40        3.51     19.31 o 
  -3  29   1       64.14       43.88     23.70 o 
  -2  29   1        1.31        5.66     12.86 o 
  -1  29   1        0.36        4.21     11.05 o 
   0  29   1        1.03        7.90     14.89 o 
   1  29   1       91.89      101.78     21.40 o 
   2  29   1        1.31        5.85     11.77 o 
   3  29   1        0.01        8.20     17.11 o 
  -2  30   1       20.53       24.69     13.87 o 
  -1  30   1        0.92        2.96     12.18 o 
   0  30   1       22.64       28.30     17.96 o 
   1  30   1        0.79        7.93     17.08 o 
   2  30   1        8.48        8.78     24.57 o 
 -10   0   2      438.00      532.85     57.94 o 
  -9   0   2        9.90       20.19     15.80 o 
  -8   0   2      195.06      201.00     29.84 o 
  -7   0   2       91.84       87.77     19.31 o 
  -6   0   2       37.19       43.88     13.16 o 
  -5   0   2       56.51       51.78     12.29 o 
  -4   0   2      171.93      178.20      9.66 o 
  -3   0   2       59.79       49.15      6.14 o 
  -2   0   2   261138.61   266032.78   1985.31 o 
  -1   0   2      145.22      122.91      7.90 o 
   0   0   2    10918.91    10675.02    299.21 o 
   1   0   2        0.80        0.40      6.58 o 
   2   0   2      216.39      253.03     12.99 o 
   3   0   2        0.23        0.62      5.25 o 
   4   0   2     2892.32     2887.44     72.64 o 
   5   0   2       52.93       70.75     10.09 o 
   6   0   2     2293.54     2212.77     94.08 o 
   7   0   2       41.73       57.92     20.19 o 
   8   0   2        0.58       18.43     16.67 o 
   9   0   2        3.08       28.96     18.43 o 
 -10   1   2       31.34       56.41     16.66 o 
  -9   1   2       18.18       35.54     14.27 o 
  -8   1   2       35.63       24.87     10.97 o 
  -7   1   2       14.42       17.80      8.78 o 
  -6   1   2        0.43       -2.63      5.59 o 
  -5   1   2      206.56      212.50     10.72 o 
  -4   1   2      203.50      204.84     11.41 o 
  -3   1   2       22.22       23.57      3.37 o 
  -2   1   2     1079.26     1067.48     19.98 o 
  -1   1   2     4715.08     4691.47     76.84 o 
   0   1   2      249.18      214.63     14.55 o 
   1   1   2     1355.17     1258.72     14.10 o 
   2   1   2        7.48        6.40      3.47 o 
   3   1   2     1318.36     1350.67     24.11 o 
   4   1   2      171.15      176.05      8.38 o 
   5   1   2      256.91      235.22     43.47 o 
   6   1   2       19.19       21.03      5.70 o 
   7   1   2      611.25      672.70     36.84 o 
   8   1   2        1.12       13.16     10.55 o 
   9   1   2        6.15       20.29     13.33 o 
 -10   2   2       12.16       -1.80     12.62 o 
  -9   2   2        2.40       -5.11     10.50 o 
  -8   2   2       89.20       83.09     14.86 o 
  -7   2   2       16.36       13.87      9.25 o 
  -6   2   2      259.58      246.27     18.92 o 
  -5   2   2       15.21       19.65      5.68 o 
  -4   2   2       13.79       23.37      5.03 o 
  -3   2   2     2832.83     2998.13    172.38 o 
  -2   2   2     1087.35     1042.31     42.22 o 
  -1   2   2     5378.56     5036.12     63.66 o 
   0   2   2      332.99      319.46      8.14 o 
   1   2   2       91.54       88.16      4.68 o 
   2   2   2      371.31      392.91     11.32 o 
   3   2   2       41.94       41.08      4.81 o 
   4   2   2      577.90      566.37     31.68 o 
   5   2   2      235.09      228.76     23.46 o 
   6   2   2       54.99       71.00     12.43 o 
   7   2   2      502.07      528.60     33.17 o 
   8   2   2        8.70       12.56     10.85 o 
   9   2   2        3.34       27.70     13.33 o 
 -10   3   2        0.24       11.89     13.28 o 
  -9   3   2        0.52        0.03     10.74 o 
  -8   3   2        4.87        9.38      8.98 o 
  -7   3   2       58.41       50.73     10.53 o 
  -6   3   2       32.18       42.26     13.16 o 
  -5   3   2       50.06       49.77      6.74 o 
  -4   3   2      141.05      158.89      9.25 o 
  -3   3   2        5.59        6.49      2.92 o 
  -2   3   2       21.86       27.40      6.58 o 
  -1   3   2      198.01      196.98      8.61 o 
   0   3   2      794.73      799.58     15.82 o 
   1   3   2      903.40      886.31     16.75 o 
   2   3   2     1344.09     1314.76     66.31 o 
   3   3   2      590.88      586.88     15.98 o 
   4   3   2       29.76       27.09      4.74 o 
   5   3   2       38.94       40.16      6.67 o 
   6   3   2        1.64       17.96      6.95 o 
   7   3   2        9.49       26.33     15.80 o 
   8   3   2        1.56        9.39     10.23 o 
   9   3   2        5.40        7.67     13.07 o 
 -10   4   2        5.73       19.10     19.75 o 
  -9   4   2       36.83       31.34     12.64 o 
  -8   4   2       39.34       41.36     14.04 o 
  -7   4   2        0.05       11.95      8.85 o 
  -6   4   2      107.46      102.03     12.44 o 
  -5   4   2      138.65      132.12      9.70 o 
  -4   4   2       11.38       17.20      5.03 o 
  -3   4   2     1120.76     1208.44     74.29 o 
  -2   4   2      421.84      448.29     47.87 o 
  -1   4   2     1360.50     1411.58     31.69 o 
   0   4   2      292.52      275.95      7.34 o 
   1   4   2     2291.94     2051.47     33.59 o 
   2   4   2      335.77      332.45     14.16 o 
   3   4   2        5.46        6.00      3.01 o 
   4   4   2       75.49       64.95     18.00 o 
   5   4   2        2.77        4.88      5.68 o 
   6   4   2       12.03       23.26      9.93 o 
   7   4   2      209.55      257.44     26.77 o 
   8   4   2        7.61        7.02     16.67 o 
   9   4   2       53.34       81.49     17.96 o 
 -10   5   2      196.97      237.87     26.78 o 
  -9   5   2        0.28       -2.12     10.33 o 
  -8   5   2       25.63       36.67     12.86 o 
  -7   5   2       20.25       22.63      9.87 o 
  -6   5   2       50.89       60.55     10.74 o 
  -5   5   2        0.35        6.25      4.85 o 
  -4   5   2      857.62      824.86     23.72 o 
  -3   5   2       44.15      117.21      6.53 o 
  -2   5   2       57.42       59.30      5.25 o 
  -1   5   2      363.28      775.40     77.29 o 
   0   5   2      565.73      665.32     27.29 o 
   1   5   2       29.92       21.59      3.43 o 
   2   5   2      529.12      445.65     27.04 o 
   3   5   2       22.31       18.47      3.73 o 
   4   5   2      557.00      464.39    143.26 o 
   5   5   2        3.60        0.36      5.13 o 
   6   5   2     1573.71     1452.69     85.68 o 
   7   5   2       45.37       66.10     14.48 o 
   8   5   2      227.37      230.85     36.87 o 
   9   5   2        0.00        7.34     11.74 o 
 -10   6   2       16.81       24.20     14.74 o 
  -9   6   2        0.09       -6.85     10.22 o 
  -8   6   2      103.04      120.24     35.55 o 
  -7   6   2      665.10      676.81    136.54 o 
  -6   6   2       32.05       37.50      8.34 o 
  -5   6   2      266.64      282.05     17.56 o 
  -4   6   2      376.34      385.89     28.54 o 
  -3   6   2     3535.17     3283.16     74.27 o 
  -2   6   2       73.79       68.76      6.64 o 
  -1   6   2     9836.60    10215.85    100.59 o 
   0   6   2      840.04      857.79     17.06 o 
   1   6   2      250.22      255.53     10.19 o 
   2   6   2     1417.83     1452.63     47.31 o 
   3   6   2     3229.23     3180.41     78.16 o 
   4   6   2      212.08      153.95     44.61 o 
   5   6   2       63.05       77.60      9.60 o 
   6   6   2       52.32       47.89     11.47 o 
   7   6   2       16.59       26.33     16.67 o 
   8   6   2        3.03       -7.02     14.92 o 
   9   6   2        0.38        7.90     19.31 o 
  -9   7   2       25.51       14.19     15.36 o 
  -8   7   2        0.48        3.10     10.07 o 
  -7   7   2        0.47        3.51      7.44 o 
  -6   7   2       68.14       89.73     20.63 o 
  -5   7   2        6.98       10.67      5.68 o 
  -4   7   2       14.46       14.55      7.90 o 
  -3   7   2      133.56      136.07      7.29 o 
  -2   7   2       65.58       67.24      8.98 o 
  -1   7   2      290.92      291.89      8.84 o 
   0   7   2       55.94       57.80      5.84 o 
   1   7   2       99.90      104.66      7.20 o 
   2   7   2       20.63       24.67      3.85 o 
   3   7   2      208.81      234.96      9.19 o 
   4   7   2      207.12      203.22     28.24 o 
   5   7   2      187.54      183.56     12.98 o 
   6   7   2       22.90       16.24      9.93 o 
   7   7   2      279.66      255.65     22.98 o 
   8   7   2       12.96       21.94     19.31 o 
  -9   8   2       12.26       19.31     12.99 o 
  -8   8   2       20.83       18.96     10.22 o 
  -7   8   2        0.52        4.93      7.44 o 
  -6   8   2     1184.75     1164.40    125.63 o 
  -5   8   2       45.86       52.87      7.79 o 
  -4   8   2      397.65      375.74     19.76 o 
  -3   8   2        7.59       10.93      4.46 o 
  -2   8   2      406.42      464.75     17.64 o 
  -1   8   2        4.39        3.89      3.26 o 
   0   8   2     4265.89     4537.68    112.13 o 
   1   8   2      329.22      330.89     13.07 o 
   2   8   2     6504.14     7268.88    131.36 o 
   3   8   2        7.44        5.00      3.68 o 
   4   8   2      183.06      186.87     12.83 o 
   5   8   2        0.61        0.07      5.53 o 
   6   8   2       52.27       56.96     12.23 o 
   7   8   2        0.50       17.52      9.87 o 
   8   8   2       39.30       59.54     15.48 o 
  -9   9   2        0.00        8.41      9.70 o 
  -8   9   2        0.73       -8.13      8.90 o 
  -7   9   2      113.46      112.67     30.28 o 
  -6   9   2        8.69       16.03      7.12 o 
  -5   9   2      221.05      205.31     15.52 o 
  -4   9   2       21.93       28.44      7.12 o 
  -3   9   2      685.25      643.55     14.37 o 
  -2   9   2       34.05       26.75      4.46 o 
  -1   9   2     1297.77     1313.17     33.85 o 
   0   9   2        1.99        9.89      5.20 o 
   1   9   2      759.82      799.89     18.94 o 
   2   9   2        0.00       -1.60      3.68 o 
   3   9   2      658.35      632.94     27.05 o 
   4   9   2        0.05        2.38      5.20 o 
   5   9   2        7.21       20.87      8.36 o 
   6   9   2        3.18        0.00     12.29 o 
   7   9   2      741.98      682.43     36.27 o 
   8   9   2        9.76       14.04     18.43 o 
  -9  10   2        9.61        9.47     10.72 o 
  -8  10   2        8.25       17.55      9.03 o 
  -7  10   2        0.00       -0.88      7.44 o 
  -6  10   2      172.47      172.26     21.07 o 
  -5  10   2       20.65       38.98     17.55 o 
  -4  10   2        2.71        6.87      5.18 o 
  -3  10   2       21.34       27.50      4.70 o 
  -2  10   2        0.71        1.63      3.92 o 
  -1  10   2       74.70       86.14      6.18 o 
   0  10   2        4.65        2.46      4.81 o 
   1  10   2       21.33       33.92      5.82 o 
   2  10   2      871.92      887.72     17.67 o 
   3  10   2       17.82       18.27      6.05 o 
   4  10   2      268.26      257.15     14.99 o 
   5  10   2       21.26       26.33      9.31 o 
   6  10   2       55.77       50.95     10.85 o 
   7  10   2        1.09        4.83      9.93 o 
   8  10   2       25.45       24.57     20.19 o 
  -9  11   2        9.25       41.81     17.06 o 
  -8  11   2        0.30       10.69      9.25 o 
  -7  11   2        8.29        8.05      7.77 o 
  -6  11   2       28.17       23.74      6.11 o 
  -5  11   2      348.52      323.68     17.04 o 
  -4  11   2       28.76       44.94      7.44 o 
  -3  11   2      778.49      757.17     25.88 o 
  -2  11   2       20.96       25.08      5.11 o 
  -1  11   2     1345.33     1443.24     38.64 o 
   0  11   2        0.72       -0.18      4.97 o 
   1  11   2      958.05      932.53     21.30 o 
   2  11   2       13.46       18.59      5.30 o 
   3  11   2      491.54      523.60     20.93 o 
   4  11   2       40.76       35.93      8.29 o 
   5  11   2      318.34      309.70     21.87 o 
   6  11   2       76.91       73.00     12.99 o 
   7  11   2        0.95       -3.87      8.98 o 
   8  11   2        0.41       13.16     19.31 o 
  -9  12   2        4.37       11.97     15.48 o 
  -8  12   2        9.19       11.13     13.60 o 
  -7  12   2        3.97        4.78     10.53 o 
  -6  12   2       32.27       27.61      7.96 o 
  -5  12   2        0.00       14.20     12.29 o 
  -4  12   2       41.35       48.71     13.60 o 
  -3  12   2      942.09      903.12     22.27 o 
  -2  12   2     2955.95     3137.34     46.66 o 
  -1  12   2     2231.66     2366.04     40.98 o 
   0  12   2       64.14       45.82      6.64 o 
   1  12   2        7.75        2.00      5.12 o 
   2  12   2       50.56       65.80      6.66 o 
   3  12   2       85.57       80.83     12.64 o 
   4  12   2       31.22       25.25      7.06 o 
   5  12   2        6.62        0.52      9.21 o 
   6  12   2        5.98        9.53      8.43 o 
   7  12   2        0.65       11.89      9.89 o 
   8  12   2       11.55       19.31     17.55 o 
  -9  13   2       26.86       19.05     15.74 o 
  -8  13   2      117.69      100.80     38.18 o 
  -7  13   2       31.92       57.69     12.49 o 
  -6  13   2      177.59      156.17     14.48 o 
  -5  13   2        0.46        4.30      5.68 o 
  -4  13   2       12.78       15.64      7.02 o 
  -3  13   2      139.24      127.46     21.77 o 
  -2  13   2       56.15       71.09      6.98 o 
  -1  13   2       33.65       56.62      6.58 o 
   0  13   2      160.66      201.98     11.28 o 
   1  13   2        2.05        1.14      5.13 o 
   2  13   2     1536.40     1543.05     37.21 o 
   3  13   2      196.75      191.76     16.65 o 
   4  13   2      604.22      408.35    114.03 o 
   5  13   2       79.50       63.46     11.81 o 
   6  13   2       75.85       65.09     13.25 o 
   7  13   2        2.91       14.73     10.23 o 
   8  13   2        0.05        4.39     15.80 o 
  -9  14   2        0.48       10.19     15.60 o 
  -8  14   2       50.20       63.17     12.39 o 
  -7  14   2      223.58      245.01     15.99 o 
  -6  14   2        6.54        5.14      8.34 o 
  -5  14   2      409.08      374.03     18.84 o 
  -4  14   2        0.01        2.11      5.84 o 
  -3  14   2     1454.43     1424.78     30.90 o 
  -2  14   2        0.01       -0.46      4.70 o 
  -1  14   2     1942.99     2002.74     42.89 o 
   0  14   2        5.65       10.55      5.80 o 
   1  14   2     1389.19     1404.87     37.14 o 
   2  14   2       12.39       14.47      6.74 o 
   3  14   2     1116.85     1034.73     50.77 o 
   4  14   2       20.85       19.84      7.94 o 
   5  14   2      114.01      125.11     19.31 o 
   6  14   2        0.30        0.44      8.69 o 
   7  14   2       41.52       45.86     12.23 o 
   8  14   2       10.38        7.90     15.80 o 
  -8  15   2        3.54        8.46     12.62 o 
  -7  15   2        3.29        5.67      7.78 o 
  -6  15   2       40.24       42.89     10.09 o 
  -5  15   2        4.24        4.21      5.84 o 
  -4  15   2      100.08      102.70     10.71 o 
  -3  15   2       11.51       11.08      5.08 o 
  -2  15   2       25.91       27.48     11.93 o 
  -1  15   2       10.90       15.08      5.93 o 
   0  15   2      121.26      110.79      9.73 o 
   1  15   2       29.11       46.42      7.67 o 
   2  15   2      103.71       99.19     10.92 o 
   3  15   2       11.51        6.88      6.16 o 
   4  15   2       18.94       16.63      6.88 o 
   5  15   2        0.61        8.34      8.69 o 
   6  15   2       74.69       80.74     14.74 o 
   7  15   2        4.55       14.82     10.96 o 
  -8  16   2        7.98       15.80     13.48 o 
  -7  16   2        0.24        8.11      8.24 o 
  -6  16   2      121.24      135.00     13.95 o 
  -5  16   2       27.70       32.71      8.22 o 
  -4  16   2       30.38       26.39      7.96 o 
  -3  16   2      133.43      124.43      9.67 o 
  -2  16   2       35.68       38.73      6.81 o 
  -1  16   2      218.65      204.64     11.49 o 
   0  16   2      246.89      239.63     13.47 o 
   1  16   2      231.06      224.83     13.11 o 
   2  16   2      153.63      134.67     12.49 o 
   3  16   2       44.77       30.18      7.81 o 
   4  16   2      140.46       66.63     26.91 o 
   5  16   2      184.88      163.03     18.24 o 
   6  16   2      130.47      107.93     16.45 o 
   7  16   2       29.67       32.58     12.34 o 
  -8  17   2      119.55      153.04     23.58 o 
  -7  17   2      227.94      219.26     25.45 o 
  -6  17   2       13.66       25.42      8.46 o 
  -5  17   2      240.04      236.47     19.31 o 
  -4  17   2       28.86       25.26      7.96 o 
  -3  17   2      343.94      339.64     18.65 o 
  -2  17   2       19.00       19.31      6.48 o 
  -1  17   2      185.51      209.85     14.84 o 
   0  17   2       52.59       47.63      9.45 o 
   1  17   2     1339.06     1335.30     32.98 o 
   2  17   2       23.69       29.58      7.86 o 
   3  17   2      413.68      372.38     19.37 o 
   4  17   2      328.05      205.76     75.65 o 
   5  17   2       98.02       92.17     15.18 o 
   6  17   2        7.84       -1.00      8.43 o 
   7  17   2        0.79       16.67     21.94 o 
  -8  18   2      280.50      318.37     37.30 o 
  -7  18   2       96.11       87.25     13.55 o 
  -6  18   2       26.32       27.56      9.42 o 
  -5  18   2       11.65       16.71      8.11 o 
  -4  18   2      410.04      422.46     20.74 o 
  -3  18   2       22.18       29.35      7.78 o 
  -2  18   2     1050.95     1201.54     29.64 o 
  -1  18   2       35.86       48.89      9.35 o 
   0  18   2      300.50      277.24     17.19 o 
   1  18   2       12.79       29.73      8.37 o 
   2  18   2      289.63      264.63     16.35 o 
   3  18   2       66.43       70.60     10.57 o 
   4  18   2     1481.22     1324.70     47.73 o 
   5  18   2        9.72        4.23      8.62 o 
   6  18   2        2.21        2.63     10.07 o 
   7  18   2        0.69        7.05     11.12 o 
  -8  19   2        1.69        1.76     19.31 o 
  -7  19   2        0.13        3.28     11.74 o 
  -6  19   2       30.11       29.74     10.07 o 
  -5  19   2      250.42      219.99     16.71 o 
  -4  19   2       13.00       14.73      7.67 o 
  -3  19   2      110.92      117.58     18.43 o 
  -2  19   2        0.70       15.64      7.66 o 
  -1  19   2      105.35      118.75     12.45 o 
   0  19   2       12.08       10.65      7.57 o 
   1  19   2      549.77      517.20     20.58 o 
   2  19   2       57.75       52.47      9.90 o 
   3  19   2        8.09        6.97      7.61 o 
   4  19   2        0.69       10.22      9.48 o 
   5  19   2       28.19       16.20     10.23 o 
   6  19   2        0.41       -2.57      8.62 o 
   7  19   2        9.64        9.93     11.60 o 
  -7  20   2       15.39       30.03     14.04 o 
  -6  20   2       75.53       82.81     12.30 o 
  -5  20   2      184.81      187.29     16.48 o 
  -4  20   2        3.34        0.88      6.88 o 
  -3  20   2       30.59       41.93     12.73 o 
  -2  20   2      325.17      327.67     19.06 o 
  -1  20   2        0.54        8.54      7.25 o 
   0  20   2       73.51       76.76     10.57 o 
   1  20   2      152.77      152.44     12.50 o 
   2  20   2      392.99      386.21     21.12 o 
   3  20   2       16.15       25.51      8.43 o 
   4  20   2       88.52       75.54     14.27 o 
   5  20   2       39.30       38.68     11.99 o 
   6  20   2        3.69        7.59     10.33 o 
  -7  21   2       18.32       12.77     13.48 o 
  -6  21   2       48.89       45.98     11.40 o 
  -5  21   2       20.33       24.73      9.70 o 
  -4  21   2       57.24       51.31     13.03 o 
  -3  21   2        0.08       -3.38      8.36 o 
  -2  21   2       10.59       18.98      8.52 o 
  -1  21   2        2.13        3.83      8.43 o 
   0  21   2        1.41        4.39      7.60 o 
   1  21   2       63.04       60.57      9.73 o 
   2  21   2      106.19      101.24     12.75 o 
   3  21   2       27.85       21.47      9.01 o 
   4  21   2       24.06       19.75     10.55 o 
   5  21   2        0.29       -0.35     10.23 o 
   6  21   2        3.02       18.25     11.36 o 
  -7  22   2        3.12        3.51     13.65 o 
  -6  22   2        9.27        9.23     13.60 o 
  -5  22   2      281.47      280.46     25.24 o 
  -4  22   2       62.34       56.26     14.27 o 
  -3  22   2      212.39      217.90     21.48 o 
  -2  22   2       38.49       45.61     10.27 o 
  -1  22   2      490.83      486.27     24.80 o 
   0  22   2      128.18      124.35     18.14 o 
   1  22   2      944.40      933.13     29.69 o 
   2  22   2       71.65       81.80     12.41 o 
   3  22   2        1.18        2.03      7.86 o 
   4  22   2       15.45       11.03      9.70 o 
   5  22   2        8.12       20.58     10.96 o 
   6  22   2       11.25       15.68     11.81 o 
  -6  23   2       10.91        1.76     16.67 o 
  -5  23   2       12.69        8.63     11.37 o 
  -4  23   2      333.85      310.35     26.11 o 
  -3  23   2       27.83       30.96     12.37 o 
  -2  23   2       14.84       12.87      8.72 o 
  -1  23   2        8.76       20.44     11.11 o 
   0  23   2      320.19      327.05     21.61 o 
   1  23   2        2.44       11.38      8.07 o 
   2  23   2        1.39        6.09     10.23 o 
   3  23   2        4.32       11.84      8.84 o 
   4  23   2       85.55       78.52     15.37 o 
   5  23   2        0.07       -6.14      9.93 o 
  -6  24   2        0.13       -4.39     16.67 o 
  -5  24   2       19.32       24.71     11.99 o 
  -4  24   2        2.93       -0.13     10.85 o 
  -3  24   2        9.42       14.92     10.50 o 
  -2  24   2        0.18        0.13      8.65 o 
  -1  24   2       63.26       55.21     11.94 o 
   0  24   2       43.62       44.76     11.21 o 
   1  24   2       83.72       89.29     13.34 o 
   2  24   2        2.22       15.37      9.60 o 
   3  24   2       18.54       25.26     10.11 o 
   4  24   2        5.40        6.86      9.89 o 
   5  24   2       10.71       13.30     12.36 o 
  -6  25   2        3.83        0.00     17.55 o 
  -5  25   2        1.93        4.28     12.36 o 
  -4  25   2       41.28       30.04     12.37 o 
  -3  25   2       35.86       20.25     11.99 o 
  -2  25   2        0.48       -1.49      9.14 o 
  -1  25   2       58.01       61.03     13.11 o 
   0  25   2       36.31       39.94     11.61 o 
   1  25   2       16.36       30.31     13.95 o 
   2  25   2        2.26        9.15     10.41 o 
   3  25   2        2.00       16.40     10.85 o 
   4  25   2       11.19        0.78     10.96 o 
   5  25   2        2.39        7.17     10.37 o 
  -5  26   2        0.54       -4.39     17.55 o 
  -4  26   2        0.08        6.17     11.37 o 
  -3  26   2       41.74       48.35     13.25 o 
  -2  26   2       17.38       20.11     10.95 o 
  -1  26   2       34.59       51.96     11.90 o 
   0  26   2        0.91        3.38     10.27 o 
   1  26   2        2.04       21.75     12.86 o 
   2  26   2       19.97       34.39     11.75 o 
   3  26   2       29.98       34.75     16.67 o 
   4  26   2        3.39        1.64     11.53 o 
  -4  27   2        1.58        4.95     13.60 o 
  -3  27   2        1.76       -4.07     10.11 o 
  -2  27   2        0.34        7.04     12.09 o 
  -1  27   2        3.37       22.19     11.93 o 
   0  27   2        0.99       -2.25      9.46 o 
   1  27   2       28.82       50.90     15.51 o 
   2  27   2        0.52       10.52     10.80 o 
   3  27   2        3.77        1.15     11.74 o 
  -4  28   2        1.15       10.17     11.81 o 
  -3  28   2        0.04        9.00     13.80 o 
  -2  28   2       33.96       55.80     16.68 o 
  -1  28   2        0.02       -1.07     10.17 o 
   0  28   2        4.90       16.08     10.70 o 
   1  28   2        0.00        2.50     12.71 o 
   2  28   2       40.63       56.23     18.49 o 
   3  28   2        0.30        9.88     13.64 o 
  -3  29   2        2.21       11.63     14.85 o 
  -2  29   2        0.04       20.01     13.87 o 
  -1  29   2        0.98        8.49     12.36 o 
   0  29   2       16.42       50.08     18.56 o 
   1  29   2        2.29        4.91     15.48 o 
   2  29   2        0.17       -1.39     11.57 o 
  -2  30   2        3.96        3.16     12.86 o 
  -1  30   2       19.06       44.93     14.26 o 
   0  30   2        0.75        6.08     17.29 o 
   1  30   2       19.38       11.11     17.06 o 
 -10   1   3        0.29       -9.79     12.36 o 
  -9   1   3       61.05       52.07     13.95 o 
  -8   1   3        0.34       -3.07      8.69 o 
  -7   1   3       13.36       11.63      8.62 o 
  -6   1   3        5.91        2.75      7.46 o 
  -5   1   3      534.26      504.15     16.14 o 
  -4   1   3      403.21      381.76     10.50 o 
  -3   1   3      200.10      187.14      9.56 o 
  -2   1   3        3.23        2.19      3.72 o 
  -1   1   3     1832.99     1676.18    242.58 o 
   0   1   3      155.33      147.99      7.12 o 
   1   1   3       59.04       55.75      4.07 o 
   2   1   3      173.57      178.28      8.79 o 
   3   1   3      844.77      852.04     19.91 o 
   4   1   3       16.66       14.61      4.75 o 
   5   1   3       67.61       66.45      8.43 o 
   6   1   3      312.42      306.65     15.90 o 
   7   1   3       17.16       30.40     13.60 o 
   8   1   3        9.99        7.46     11.79 o 
 -10   2   3        1.75       24.33     15.18 o 
  -9   2   3        0.54       -1.19     11.12 o 
  -8   2   3       38.65       24.83     11.37 o 
  -7   2   3       23.01       22.82      9.25 o 
  -6   2   3        2.84        1.50      6.58 o 
  -5   2   3        8.01       11.31      5.70 o 
  -4   2   3     2720.53     2647.53     27.69 o 
  -3   2   3      171.36      176.74     14.92 o 
  -2   2   3     4219.58     4241.98    348.19 o 
  -1   2   3      268.56      241.37      9.22 o 
   0   2   3       18.64       21.67      5.03 o 
   1   2   3       81.70       87.99      4.73 o 
   2   2   3        3.71        8.90      4.01 o 
   3   2   3      357.96      389.70     13.70 o 
   4   2   3      282.36      300.51     13.55 o 
   5   2   3        0.31        1.02      4.97 o 
   6   2   3      445.94      455.23     19.13 o 
   7   2   3       18.21       19.03     19.75 o 
   8   2   3       13.45       29.84     13.33 o 
 -10   3   3        6.62       16.05     14.74 o 
  -9   3   3        0.15       -1.88     10.53 o 
  -8   3   3       18.10        7.37      8.76 o 
  -7   3   3       62.08       64.82     11.81 o 
  -6   3   3       35.66       26.72      8.60 o 
  -5   3   3       72.42       78.90      9.65 o 
  -4   3   3       98.65       85.74      6.11 o 
  -3   3   3      635.89      615.04     13.50 o 
  -2   3   3        0.83        0.88      3.72 o 
  -1   3   3       62.94       58.26      5.71 o 
   0   3   3     1063.09     1091.69     20.04 o 
   1   3   3      559.00      532.52     26.05 o 
   2   3   3     1517.72     1538.55     24.62 o 
   3   3   3       12.62       14.73      3.41 o 
   4   3   3      242.66      238.46     12.17 o 
   5   3   3       86.57       77.20      8.67 o 
   6   3   3      152.77      145.18     11.69 o 
   7   3   3        0.08       10.09      9.31 o 
   8   3   3        3.18       13.43     11.47 o 
 -10   4   3       24.87       20.75     14.34 o 
  -9   4   3       40.22       50.30     14.55 o 
  -8   4   3        1.96        4.88      9.70 o 
  -7   4   3      673.40      699.33     95.71 o 
  -6   4   3        1.75        4.10      7.37 o 
  -5   4   3      131.59      136.93     14.04 o 
  -4   4   3       69.44       72.03      6.11 o 
  -3   4   3     5116.67     5366.62    186.93 o 
  -2   4   3      171.39      191.84      8.36 o 
  -1   4   3     2681.76     2598.16     74.05 o 
   0   4   3      175.66      176.06     10.25 o 
   1   4   3     4690.14     5271.95    111.19 o 
   2   4   3        4.51        7.66      3.81 o 
   3   4   3     1084.23     1077.04     22.50 o 
   4   4   3        5.66        7.48      4.86 o 
   5   4   3     2780.80     2682.90     63.99 o 
   6   4   3       27.45       19.98      7.57 o 
   7   4   3       30.11       36.57     12.09 o 
   8   4   3        2.25       15.80     16.67 o 
 -10   5   3       18.65       32.74     14.93 o 
  -9   5   3       20.45       16.85     12.62 o 
  -8   5   3       44.28       51.55     13.87 o 
  -7   5   3       47.32       44.76     11.17 o 
  -6   5   3        7.80       10.60      7.78 o 
  -5   5   3       29.08       31.62      6.96 o 
  -4   5   3     2648.12     2878.48    219.20 o 
  -3   5   3       53.62       60.66      6.49 o 
  -2   5   3     4111.63     4212.29     39.34 o 
  -1   5   3        3.05        6.48      4.39 o 
   0   5   3      843.54      814.78     31.10 o 
   1   5   3       31.52       36.54      4.56 o 
   2   5   3       26.61       44.53      5.26 o 
   3   5   3       68.32       71.20      6.79 o 
   4   5   3       76.89       79.70      7.71 o 
   5   5   3      108.76      119.12     10.19 o 
   6   5   3     1235.89     1102.52     33.75 o 
   7   5   3        0.42        8.24      7.98 o 
   8   5   3        2.84       16.67     16.67 o 
 -10   6   3       18.66       12.57     15.36 o 
  -9   6   3       27.19       32.57     13.28 o 
  -8   6   3       63.61       80.57     15.18 o 
  -7   6   3      203.88      172.28     36.87 o 
  -6   6   3       62.93       61.18     11.17 o 
  -5   6   3      811.74      759.67     39.96 o 
  -4   6   3      429.76      435.80     17.02 o 
  -3   6   3      176.57      182.17      9.31 o 
  -2   6   3      950.84      960.21     82.17 o 
  -1   6   3     2329.26     2397.12     72.66 o 
   0   6   3        2.35       11.95      6.33 o 
   1   6   3     4439.30     4824.97     94.18 o 
   2   6   3      669.43      734.01     16.78 o 
   3   6   3      266.77      260.45     15.63 o 
   4   6   3       79.42       85.72      7.66 o 
   5   6   3       15.85       15.82      6.00 o 
   6   6   3      129.51      111.94     12.34 o 
   7   6   3       42.39       35.54     12.41 o 
   8   6   3        7.36       29.84     19.31 o 
  -9   7   3        0.20        1.00     10.88 o 
  -8   7   3       45.89       38.92     13.29 o 
  -7   7   3        6.33       -7.44      7.44 o 
  -6   7   3       20.87       22.42      9.48 o 
  -5   7   3       71.61       81.45     14.04 o 
  -4   7   3       89.46       88.18      8.76 o 
  -3   7   3        0.64        6.26      4.62 o 
  -2   7   3      131.12      134.67     16.68 o 
  -1   7   3       50.46       56.01      5.68 o 
   0   7   3      120.69      115.86      6.05 o 
   1   7   3      116.78      152.92      6.09 o 
   2   7   3      304.09      354.84     15.46 o 
   3   7   3      309.69      351.53     16.58 o 
   4   7   3      186.90      178.36     13.12 o 
   5   7   3        5.01       -1.25      5.91 o 
   6   7   3      386.06      361.20     26.34 o 
   7   7   3        4.72        8.34     11.17 o 
   8   7   3        8.96       26.33     19.31 o 
  -9   8   3        0.25        8.08     10.97 o 
  -8   8   3        8.99        7.70     10.37 o 
  -7   8   3       45.05       32.60     10.53 o 
  -6   8   3      231.64      244.33     21.51 o 
  -5   8   3       80.64       77.71      9.25 o 
  -4   8   3       15.61       21.85      6.11 o 
  -3   8   3       77.99      109.38     13.17 o 
  -2   8   3       34.78       47.43      5.87 o 
  -1   8   3      265.19      284.70      7.96 o 
   0   8   3     1153.68     1075.93     16.83 o 
   1   8   3     1088.43     1182.04     31.08 o 
   2   8   3      207.83      253.86      9.76 o 
   3   8   3       14.25       14.87      6.15 o 
   4   8   3        8.19        5.01      6.06 o 
   5   8   3       69.76       65.68      9.76 o 
   6   8   3      147.64      117.47     16.86 o 
   7   8   3       19.28       28.30     19.75 o 
   8   8   3       52.07       35.98     21.06 o 
  -9   9   3        9.14       13.75     15.36 o 
  -8   9   3       14.66       13.38      9.89 o 
  -7   9   3       94.04       76.35     14.34 o 
  -6   9   3        9.16       11.18      6.96 o 
  -5   9   3       12.00       16.47      6.49 o 
  -4   9   3        2.25       18.74      6.11 o 
  -3   9   3       10.98        8.39      4.57 o 
  -2   9   3       53.78       70.38      8.11 o 
  -1   9   3       36.58       25.82      4.83 o 
   0   9   3        2.54       10.96      5.00 o 
   1   9   3      416.08      430.93      9.08 o 
   2   9   3        2.18        4.63      4.93 o 
   3   9   3      481.30      472.78     46.86 o 
   4   9   3        2.47        0.88      5.68 o 
   5   9   3       17.43       27.94      8.08 o 
   6   9   3       10.38       18.38     10.23 o 
   7   9   3        0.24       11.71     10.85 o 
   8   9   3        0.01       15.80     21.94 o 
  -9  10   3        0.01        1.71     12.34 o 
  -8  10   3        1.57        4.59     10.33 o 
  -7  10   3        0.57       11.38      9.57 o 
  -6  10   3       59.05       62.49      9.48 o 
  -5  10   3       41.03       38.88      7.79 o 
  -4  10   3      318.68      316.77     16.22 o 
  -3  10   3        2.02        7.38      5.16 o 
  -2  10   3      417.15      446.89     13.56 o 
  -1  10   3        4.30        9.84      3.84 o 
   0  10   3      421.52      429.68     15.33 o 
   1  10   3       24.34       26.92      5.74 o 
   2  10   3      104.51       96.38      8.80 o 
   3  10   3       43.23       44.97      8.07 o 
   4  10   3        0.04        1.39      5.64 o 
   5  10   3        2.38        4.52      6.74 o 
   6  10   3      250.84      202.28     24.58 o 
   7  10   3        2.20       -9.16      9.87 o 
   8  10   3       14.75       31.59     18.43 o 
  -9  11   3        2.37        2.63     10.03 o 
  -8  11   3        6.27        8.91     11.36 o 
  -7  11   3        1.54       -5.64      8.43 o 
  -6  11   3       58.37       50.53      9.25 o 
  -5  11   3        2.07        7.69      6.49 o 
  -4  11   3       43.60       60.39     11.12 o 
  -3  11   3       18.63       25.05      5.74 o 
  -2  11   3      694.23      722.30     17.51 o 
  -1  11   3       26.38       26.00      4.84 o 
   0  11   3      466.52      506.98     19.59 o 
   1  11   3       41.42       45.41      6.77 o 
   2  11   3      241.82      230.91     15.72 o 
   3  11   3       44.14       42.55      8.32 o 
   4  11   3      201.62      209.33     23.69 o 
   5  11   3      135.34       93.69     31.29 o 
   6  11   3        9.14        3.51     10.55 o 
   7  11   3       14.69       29.48     11.47 o 
   8  11   3        6.39       32.47     19.31 o 
  -9  12   3        2.60       10.86     15.36 o 
  -8  12   3        1.01        0.35      8.76 o 
  -7  12   3       57.35       60.87     11.40 o 
  -6  12   3        0.24        1.45      6.11 o 
  -5  12   3      110.46      117.51     10.23 o 
  -4  12   3      392.04      386.85     23.27 o 
  -3  12   3     3255.72     3253.61     61.83 o 
  -2  12   3      446.43      418.28     79.55 o 
  -1  12   3       69.60       75.89     10.53 o 
   0  12   3        0.01        0.84      5.28 o 
   1  12   3      157.44      187.84     15.72 o 
   2  12   3      143.16      140.02     14.79 o 
   3  12   3       35.25       37.55      8.52 o 
   4  12   3        0.02        5.24      6.55 o 
   5  12   3      220.14      183.59     19.54 o 
   6  12   3        0.01        1.92      8.36 o 
   7  12   3       15.60       22.05     12.09 o 
  -9  13   3       33.77       39.14     16.24 o 
  -8  13   3      141.33      154.18     19.31 o 
  -7  13   3        6.26       15.44      9.25 o 
  -6  13   3        2.39        5.92      6.11 o 
  -5  13   3       18.61       21.44      8.34 o 
  -4  13   3      396.69      409.96     24.52 o 
  -3  13   3       57.27       66.80      7.56 o 
  -2  13   3       94.89       90.25     24.03 o 
  -1  13   3        2.88       -2.54      6.24 o 
   0  13   3       16.57       19.08      6.44 o 
   1  13   3      121.89      123.64     10.09 o 
   2  13   3     1713.33     1642.45     37.20 o 
   3  13   3       69.26       74.35     10.06 o 
   4  13   3      424.69      419.75     21.95 o 
   5  13   3        0.50        8.78      8.69 o 
   6  13   3       98.10       99.00     16.10 o 
   7  13   3        0.00        1.68     10.11 o 
  -9  14   3       36.78       51.75     15.80 o 
  -8  14   3       24.18       47.97     11.77 o 
  -7  14   3       61.78       66.30     14.48 o 
  -6  14   3        0.67        1.94      5.87 o 
  -5  14   3      155.69      153.01     12.99 o 
  -4  14   3       18.14       40.39      8.11 o 
  -3  14   3       55.32       67.28      8.09 o 
  -2  14   3       61.69       56.43     17.11 o 
  -1  14   3     1223.87     1273.13     31.94 o 
   0  14   3       20.39       18.98      7.00 o 
   1  14   3       50.56       41.76      7.30 o 
   2  14   3        1.03        0.71      5.68 o 
   3  14   3      208.24      205.59     15.66 o 
   4  14   3        0.26        4.79      6.58 o 
   5  14   3       57.09       43.88     16.24 o 
   6  14   3       10.80       12.23      9.60 o 
   7  14   3       11.06       20.73     11.99 o 
  -8  15   3       33.87       26.33     19.31 o 
  -7  15   3        2.31        2.36      7.77 o 
  -6  15   3       17.69       15.84      7.12 o 
  -5  15   3        1.94        2.28      5.84 o 
  -4  15   3       73.72       77.07     10.22 o 
  -3  15   3       34.54       41.39      7.12 o 
  -2  15   3        3.58        8.44      6.55 o 
  -1  15   3       16.76       22.10      7.72 o 
   0  15   3      206.87      193.65     12.48 o 
   1  15   3        6.43        4.41      5.50 o 
   2  15   3      269.68      245.44     13.99 o 
   3  15   3       10.84        7.83      6.32 o 
   4  15   3       72.28       62.03     10.25 o 
   5  15   3       52.07       46.52     11.74 o 
   6  15   3        3.26        7.84      8.60 o 
   7  15   3        3.58        5.27     14.04 o 
  -8  16   3        7.13       11.95      9.62 o 
  -7  16   3      121.88      140.33     13.91 o 
  -6  16   3       54.53       44.06     18.43 o 
  -5  16   3        0.02        5.76      6.64 o 
  -4  16   3       68.26       64.33      9.57 o 
  -3  16   3       32.63       49.46      8.77 o 
  -2  16   3      118.96      109.21     11.63 o 
  -1  16   3      288.19      280.17     18.45 o 
   0  16   3      115.94      119.85     10.58 o 
   1  16   3       97.38       96.43      9.64 o 
   2  16   3       80.62       56.37      9.39 o 
   3  16   3      288.21      260.01     20.53 o 
   4  16   3      159.97      130.55     17.94 o 
   5  16   3      194.18      139.14     17.08 o 
   6  16   3       29.19       28.62     11.99 o 
   7  16   3        0.86        5.24     10.23 o 
  -8  17   3       96.51       98.46     18.43 o 
  -7  17   3       16.58       16.58      8.85 o 
  -6  17   3       52.20       38.23      9.57 o 
  -5  17   3        9.01       14.24      7.78 o 
  -4  17   3       21.13       21.45      9.87 o 
  -3  17   3       46.53       48.43     11.17 o 
  -2  17   3       20.26       28.93      8.05 o 
  -1  17   3      185.07      178.16     14.35 o 
   0  17   3      328.10      323.83     18.55 o 
   1  17   3       70.74       66.38      8.83 o 
   2  17   3      126.56      109.52     11.75 o 
   3  17   3      434.69      401.40     21.20 o 
   4  17   3       11.09        6.87      7.21 o 
   5  17   3        2.44        4.68      8.36 o 
   6  17   3       11.52       11.00     10.50 o 
  -8  18   3      364.94      391.59    107.97 o 
  -7  18   3       16.11       19.42      9.25 o 
  -6  18   3      497.74      493.46     33.36 o 
  -5  18   3        2.87        1.76      9.31 o 
  -4  18   3      236.73      215.08     37.74 o 
  -3  18   3        9.82       16.24      9.31 o 
  -2  18   3      724.68      715.52     26.96 o 
  -1  18   3       22.98       20.06      8.43 o 
   0  18   3      785.13      778.20     28.05 o 
   1  18   3        0.12        7.10      6.27 o 
   2  18   3     2176.00     2025.75     59.31 o 
   3  18   3       47.10       44.66      9.55 o 
   4  18   3      142.48      127.44     15.35 o 
   5  18   3        1.13        0.51      8.85 o 
   6  18   3       14.83        8.46     10.23 o 
  -8  19   3       17.26       14.08     14.92 o 
  -7  19   3       20.28       27.70      9.87 o 
  -6  19   3      101.05      109.87     18.11 o 
  -5  19   3       44.08       50.07     12.71 o 
  -4  19   3        1.86       10.98     10.23 o 
  -3  19   3       40.42       52.72     12.41 o 
  -2  19   3       12.65       15.72      8.32 o 
  -1  19   3      128.97      138.97     13.51 o 
   0  19   3       23.12       19.43      8.49 o 
   1  19   3      722.23      660.27     23.65 o 
   2  19   3        0.57        5.64      7.76 o 
   3  19   3       38.01       64.40     10.49 o 
   4  19   3       15.07       14.72      8.24 o 
   5  19   3       38.63       42.47     12.44 o 
   6  19   3        0.18       -2.94     10.07 o 
  -7  20   3      126.88      125.13     34.67 o 
  -6  20   3      156.79      177.67     20.99 o 
  -5  20   3       12.19        7.85     10.50 o 
  -4  20   3       29.13       34.34     12.09 o 
  -3  20   3       96.80       97.59     20.19 o 
  -2  20   3        8.62       13.41      7.70 o 
  -1  20   3        8.20       12.04      8.21 o 
   0  20   3      224.67      242.97     17.87 o 
   1  20   3      159.93      146.08     12.56 o 
   2  20   3        7.18        4.90      8.02 o 
   3  20   3       39.34       40.17      9.94 o 
   4  20   3       82.61       71.97     14.34 o 
   5  20   3        0.94        4.99      9.42 o 
   6  20   3       11.02       25.94     11.83 o 
  -7  21   3        4.89        5.24     12.73 o 
  -6  21   3        2.17       -0.32     10.23 o 
  -5  21   3        1.02       12.48     11.47 o 
  -4  21   3       29.20       17.88     11.37 o 
  -3  21   3        0.16       -2.75      8.98 o 
  -2  21   3        6.27        8.97      8.58 o 
  -1  21   3        9.79       12.89      8.52 o 
   0  21   3       84.29      100.38     14.35 o 
   1  21   3       49.08       44.43      9.06 o 
   2  21   3       15.46       15.64      7.86 o 
   3  21   3       10.04       15.14      7.98 o 
   4  21   3        1.24       -3.19      7.96 o 
   5  21   3        0.71        9.68     10.88 o 
  -7  22   3       72.70       89.03     17.99 o 
  -6  22   3        4.18       15.10     12.09 o 
  -5  22   3      295.55      293.14     25.98 o 
  -4  22   3       37.28       38.66     13.61 o 
  -3  22   3      180.19      177.01     20.73 o 
  -2  22   3       36.85       48.46     10.76 o 
  -1  22   3      658.19      681.31     29.22 o 
   0  22   3      158.71      191.84     17.17 o 
   1  22   3      427.38      405.16     20.49 o 
   2  22   3        0.95        1.08      7.57 o 
   3  22   3       65.98       76.31     11.93 o 
   4  22   3        8.39        0.99      9.06 o 
   5  22   3        0.70        9.95     10.71 o 
  -6  23   3       41.44       52.49     15.60 o 
  -5  23   3        0.55       19.40     15.80 o 
  -4  23   3        6.45       -4.44     10.23 o 
  -3  23   3        0.55        3.07      9.93 o 
  -2  23   3        3.99        9.76      9.16 o 
  -1  23   3        0.07       11.20      9.46 o 
   0  23   3      170.38      164.09     16.49 o 
   1  23   3        0.17       -0.14      6.98 o 
   2  23   3       15.10       28.67      9.93 o 
   3  23   3        0.45        1.00      7.75 o 
   4  23   3        0.60       -2.16      9.06 o 
   5  23   3        0.31       -2.74      9.03 o 
  -6  24   3        0.42        3.93     11.36 o 
  -5  24   3      138.36      153.78     21.48 o 
  -4  24   3        7.59       20.34     17.11 o 
  -3  24   3       28.28       18.76     11.47 o 
  -2  24   3        2.20        3.78      9.53 o 
  -1  24   3      337.38      307.47     22.13 o 
   0  24   3       15.70       19.22     10.29 o 
   1  24   3       33.02       44.98     11.43 o 
   2  24   3        3.99       -3.33      8.38 o 
   3  24   3       76.10       67.29     12.59 o 
   4  24   3        4.33        2.29      9.57 o 
  -5  25   3        2.78        3.94     12.09 o 
  -4  25   3       73.77       78.93     16.72 o 
  -3  25   3        0.26       -8.06      9.87 o 
  -2  25   3       29.53       30.88     13.25 o 
  -1  25   3       13.94       21.15     11.00 o 
   0  25   3       20.75       36.14     11.58 o 
   1  25   3        4.13       17.18      9.79 o 
   2  25   3        0.40       -3.94      8.92 o 
   3  25   3        5.02       13.91      9.79 o 
   4  25   3        0.00        0.96      9.14 o 
  -5  26   3        2.95       10.97     11.79 o 
  -4  26   3       53.96       49.22     15.18 o 
  -3  26   3        0.14        4.39     10.55 o 
  -2  26   3       78.62       95.03     19.54 o 
  -1  26   3        5.97       11.23     10.37 o 
   0  26   3       11.58       14.68     10.68 o 
   1  26   3       10.11       16.37     11.37 o 
   2  26   3       92.25      108.75     15.02 o 
   3  26   3        3.72       -1.07     10.96 o 
  -4  27   3        0.21        4.34     11.47 o 
  -3  27   3        1.46        7.11     11.74 o 
  -2  27   3        0.60        1.63     13.33 o 
  -1  27   3        0.24       18.32     10.42 o 
   0  27   3        0.62        8.10     10.83 o 
   1  27   3       17.34       34.99     14.23 o 
   2  27   3        0.11       10.82     10.96 o 
   3  27   3        2.53        2.13     12.64 o 
  -3  28   3        0.09        2.41     10.74 o 
  -2  28   3        3.11       13.60     14.27 o 
  -1  28   3        2.25        0.65     10.32 o 
   0  28   3        4.49        0.44     10.97 o 
   1  28   3        2.63       -1.24     12.09 o 
   2  28   3       24.61       31.63     12.71 o 
  -2  29   3        0.20       -2.23     12.62 o 
  -1  29   3       77.14      102.84     24.24 o 
   0  29   3        0.62        7.12     12.48 o 
   1  29   3        0.11        3.12     15.80 o 
 -10   0   4       19.76       21.94     18.43 o 
  -9   0   4       64.48       64.07     21.94 o 
  -8   0   4        0.00       -5.27     12.29 o 
  -7   0   4        7.15       17.55     13.16 o 
  -6   0   4       14.27       30.72     12.29 o 
  -5   0   4       21.14       20.19     11.41 o 
  -4   0   4    41321.47    39719.49    250.33 o 
  -3   0   4      218.12      194.88     13.17 o 
  -2   0   4     1576.70     1422.97     80.91 o 
  -1   0   4       28.27        9.65      6.14 o 
   0   0   4      236.49      244.93     14.05 o 
   1   0   4       60.47       57.20      6.49 o 
   2   0   4     2626.64     2647.14     50.94 o 
   3   0   4       19.29       22.75      7.14 o 
   4   0   4     2550.67     2285.02     54.21 o 
   5   0   4       26.69       21.69      9.87 o 
   6   0   4       23.93       29.99     10.71 o 
   7   0   4        5.17        4.39     13.16 o 
 -10   1   4        5.82       26.13     21.50 o 
  -9   1   4        0.14        2.51     10.85 o 
  -8   1   4        0.01        1.88      8.85 o 
  -7   1   4       34.81       29.77     11.37 o 
  -6   1   4       23.73       33.16     12.73 o 
  -5   1   4       69.36       55.55     10.50 o 
  -4   1   4      673.91      594.72     42.60 o 
  -3   1   4     2034.04     1862.32     33.39 o 
  -2   1   4       28.84       34.73      5.48 o 
  -1   1   4      320.33      304.21     10.50 o 
   0   1   4        3.04        6.58      3.72 o 
   1   1   4     1242.67     1214.00     17.17 o 
   2   1   4       99.41      111.35      8.09 o 
   3   1   4      176.27      171.60     10.41 o 
   4   1   4        1.91       11.22      5.46 o 
   5   1   4     1042.46     1044.85     29.26 o 
   6   1   4        0.43        9.02      6.65 o 
   7   1   4       28.23       40.48     12.09 o 
   8   1   4        5.48       13.16     14.92 o 
 -10   2   4       26.88       21.25     14.49 o 
  -9   2   4        5.77        9.81     11.81 o 
  -8   2   4       46.90       39.49     12.62 o 
  -7   2   4        9.79       15.54      9.60 o 
  -6   2   4       12.00       16.62      9.25 o 
  -5   2   4      688.45      680.01     21.13 o 
  -4   2   4      446.07      459.26     15.37 o 
  -3   2   4     1606.15     1585.24     30.43 o 
  -2   2   4      127.86      113.39     12.29 o 
  -1   2   4        2.61        4.39      3.72 o 
   0   2   4       45.74       43.02      4.55 o 
   1   2   4       19.62       29.31      3.85 o 
   2   2   4      607.34      625.34     17.21 o 
   3   2   4      266.92      273.12     12.53 o 
   4   2   4       45.36       46.13      7.04 o 
   5   2   4      576.13      588.28     21.35 o 
   6   2   4       38.49       50.60      8.81 o 
   7   2   4       11.53       29.84     17.55 o 
   8   2   4        1.56       10.53     18.43 o 
 -10   3   4        3.94       12.87     14.28 o 
  -9   3   4       26.94       29.69     12.44 o 
  -8   3   4        6.66        5.19     10.33 o 
  -7   3   4        0.16        2.39      8.85 o 
  -6   3   4        4.26       13.56      8.85 o 
  -5   3   4        0.78        4.47      5.98 o 
  -4   3   4        8.22        6.79      4.62 o 
  -3   3   4       56.50       53.52      7.46 o 
  -2   3   4       25.58       34.25      4.96 o 
  -1   3   4      227.38      245.47     21.07 o 
   0   3   4      490.45      550.85     18.06 o 
   1   3   4      375.38      424.83     10.52 o 
   2   3   4       37.77       35.18      6.84 o 
   3   3   4       79.02       73.87      7.40 o 
   4   3   4        7.84        7.21      5.46 o 
   5   3   4        8.24       10.24      5.77 o 
   6   3   4        0.50        5.87      8.37 o 
   7   3   4        7.12        7.02     15.80 o 
   8   3   4        0.00        8.78     14.92 o 
 -10   4   4       15.77       22.10     13.25 o 
  -9   4   4        1.28        0.39     10.96 o 
  -8   4   4       30.26       35.11     13.07 o 
  -7   4   4       21.79       16.20     10.11 o 
  -6   4   4       16.45       18.75      9.06 o 
  -5   4   4      289.21      274.24     14.61 o 
  -4   4   4      119.93      127.97      8.36 o 
  -3   4   4      432.42      416.92     14.93 o 
  -2   4   4      142.72      146.26      8.36 o 
  -1   4   4     1146.94     1111.78     82.62 o 
   0   4   4      100.26      114.80      6.64 o 
   1   4   4       50.03       69.39      4.94 o 
   2   4   4       18.91       27.16      5.14 o 
   3   4   4        4.89        8.43      4.87 o 
   4   4   4       67.91       82.05      8.49 o 
   5   4   4      511.67      451.85     31.38 o 
   6   4   4       14.61       29.19      9.68 o 
   7   4   4      116.35      127.72     30.28 o 
  -9   5   4       10.01        0.88     10.53 o 
  -8   5   4        0.04        2.89      9.48 o 
  -7   5   4        0.13        5.46     12.73 o 
  -6   5   4      108.73      117.54     19.31 o 
  -5   5   4       23.28       24.90      6.77 o 
  -4   5   4       29.02       32.75      5.87 o 
  -3   5   4      110.86      162.32      8.98 o 
  -2   5   4      264.72      272.65     35.99 o 
  -1   5   4       33.37       37.20      5.59 o 
   0   5   4      889.24      882.56     39.04 o 
   1   5   4        3.31       10.55      4.01 o 
   2   5   4      397.50      407.36     25.48 o 
   3   5   4        0.10        6.93      4.15 o 
   4   5   4     1986.29     1998.16     48.07 o 
   5   5   4       55.82       60.67     10.77 o 
   6   5   4      389.04      378.45     29.82 o 
   7   5   4        0.79        0.88     14.92 o 
  -9   6   4      152.36      154.22     57.05 o 
  -8   6   4        2.99        3.57      9.70 o 
  -7   6   4       73.10       76.36     14.34 o 
  -6   6   4       69.37       67.87     12.44 o 
  -5   6   4      383.48      339.22     16.87 o 
  -4   6   4       13.06       17.55      6.88 o 
  -3   6   4     2150.77     2287.68    109.53 o 
  -2   6   4      327.08      337.24     78.14 o 
  -1   6   4      172.00      193.21      9.61 o 
   0   6   4      733.08      778.51     32.15 o 
   1   6   4     2232.89     2463.10     56.51 o 
   2   6   4       72.49       68.56      7.96 o 
   3   6   4      173.34      175.03     13.16 o 
   4   6   4        9.92       10.05      6.58 o 
   5   6   4        4.34        1.53      7.46 o 
   6   6   4        4.54        4.21     10.53 o 
   7   6   4        0.62        9.40     10.53 o 
  -9   7   4        0.59       -8.49     10.88 o 
  -8   7   4       33.30       28.83     12.00 o 
  -7   7   4       28.09       23.21     10.97 o 
  -6   7   4        0.10       11.98      8.98 o 
  -5   7   4        3.48       12.52      6.64 o 
  -4   7   4       58.45       75.46      9.06 o 
  -3   7   4      137.59      153.03      9.61 o 
  -2   7   4       85.35       87.24      9.22 o 
  -1   7   4       92.80       98.73      9.22 o 
   0   7   4       44.92       47.95      5.46 o 
   1   7   4      289.69      325.76     20.47 o 
   2   7   4      317.94      369.50     15.53 o 
   3   7   4      263.53      234.03     15.72 o 
   4   7   4       23.07       23.51      7.42 o 
   5   7   4      517.42      467.53     49.36 o 
   6   7   4       11.25        8.78      9.93 o 
   7   7   4        8.64       10.68     10.74 o 
  -9   8   4        0.84       -0.23     11.03 o 
  -8   8   4      333.64      311.97     61.89 o 
  -7   8   4        3.94       -1.09      9.89 o 
  -6   8   4       39.04       38.57     11.81 o 
  -5   8   4        1.82       10.53      6.32 o 
  -4   8   4      320.21      337.27     16.87 o 
  -3   8   4        7.67        8.72      5.25 o 
  -2   8   4      725.85      644.84    100.13 o 
  -1   8   4      118.87      134.85      8.62 o 
   0   8   4     3578.81     3977.70    159.72 o 
   1   8   4       45.23       61.18      7.65 o 
   2   8   4      225.44      245.05     17.14 o 
   3   8   4        9.67        3.61      5.86 o 
   4   8   4       83.62       93.42     11.63 o 
   5   8   4        7.88        6.58      7.25 o 
   6   8   4       79.82       79.31     15.48 o 
   7   8   4       16.00       19.64     12.36 o 
  -9   9   4       15.45        5.80     11.83 o 
  -8   9   4        8.04        6.61     11.36 o 
  -7   9   4       59.42       49.43     17.55 o 
  -6   9   4        3.75       12.91      7.37 o 
  -5   9   4      190.25      204.56     15.36 o 
  -4   9   4       13.68       11.70      7.14 o 
  -3   9   4      360.48      388.72     26.34 o 
  -2   9   4       34.17       38.06      8.78 o 
  -1   9   4      132.51      132.62      8.62 o 
   0   9   4       11.90       17.08      5.14 o 
   1   9   4      682.63      704.63     20.98 o 
   2   9   4        1.65       -0.13      5.01 o 
   3   9   4       14.39       25.37      7.42 o 
   4   9   4        2.22        1.41      6.35 o 
   5   9   4      928.08      712.28     47.21 o 
   6   9   4        5.81        2.81     10.85 o 
   7   9   4        0.01       15.57     11.74 o 
  -9  10   4        0.23        3.91     12.19 o 
  -8  10   4       31.02       31.54     12.75 o 
  -7  10   4        7.00       24.08     10.88 o 
  -6  10   4        6.78        7.50      6.74 o 
  -5  10   4        4.09        7.06      6.96 o 
  -4  10   4        0.33       -0.09      5.68 o 
  -3  10   4       37.55       39.56      9.22 o 
  -2  10   4        5.71       13.63      5.25 o 
  -1  10   4        9.98       22.75      5.25 o 
   0  10   4      556.52      544.27     18.64 o 
   1  10   4        1.57        5.83      5.82 o 
   2  10   4      331.74      345.39     15.97 o 
   3  10   4        4.89        2.01      8.13 o 
   4  10   4       83.03       76.46     13.22 o 
   5  10   4        6.05        6.76      8.27 o 
   6  10   4       54.78       47.71     12.71 o 
   7  10   4        0.46       -3.94     10.85 o 
  -9  11   4        0.93       -1.58     10.72 o 
  -8  11   4       15.50       20.19     11.69 o 
  -7  11   4       77.92       51.51     12.75 o 
  -6  11   4       10.36       20.90      7.96 o 
  -5  11   4      195.91      199.26     14.93 o 
  -4  11   4       23.17       21.37      7.79 o 
  -3  11   4      409.19      444.70     25.46 o 
  -2  11   4        8.02        0.99      4.62 o 
  -1  11   4      522.31      507.20     29.42 o 
   0  11   4       12.07       15.90      5.93 o 
   1  11   4      329.48      292.46     14.55 o 
   2  11   4       34.18       28.26      6.84 o 
   3  11   4      462.94      445.16     23.19 o 
   4  11   4      114.39      113.43     24.25 o 
   5  11   4        7.38       12.26      8.32 o 
   6  11   4        0.56       -3.28      9.48 o 
   7  11   4        6.48       10.93     12.36 o 
  -9  12   4        0.51       14.46     10.52 o 
  -8  12   4        6.23       16.18     12.17 o 
  -7  12   4        0.43        5.27     10.37 o 
  -6  12   4        0.61        1.12      7.59 o 
  -5  12   4      151.63      165.09     14.48 o 
  -4  12   4      743.22      710.70     26.15 o 
  -3  12   4      910.89      878.56     27.53 o 
  -2  12   4       66.60       66.85      7.37 o 
  -1  12   4       11.96       14.72      9.65 o 
   0  12   4       29.52       37.01      9.14 o 
   1  12   4       43.96       40.56      7.34 o 
   2  12   4        1.44        4.93      5.62 o 
   3  12   4        0.00       -2.19      6.95 o 
   4  12   4       29.62       35.79      9.09 o 
   5  12   4        1.37        2.36      7.90 o 
   6  12   4       29.53       33.92     13.25 o 
   7  12   4        0.03        1.34     12.36 o 
  -9  13   4        6.46       25.12     14.92 o 
  -8  13   4       36.48       46.01     19.75 o 
  -7  13   4        0.59        5.82      9.14 o 
  -6  13   4        5.03        8.19      6.49 o 
  -5  13   4       64.03       48.81     19.31 o 
  -4  13   4       56.45       62.19      9.70 o 
  -3  13   4        8.31       16.79      7.02 o 
  -2  13   4       55.54       51.14      6.96 o 
  -1  13   4        0.11        3.40      4.85 o 
   0  13   4      996.57      940.12     25.77 o 
   1  13   4      144.15      148.09     11.60 o 
   2  13   4      576.65      565.83     21.08 o 
   3  13   4       57.85       52.68      9.74 o 
   4  13   4       98.64       70.74     11.63 o 
   5  13   4        2.59        7.64      8.53 o 
   6  13   4        1.14        5.04     10.74 o 
   7  13   4        6.68       33.72     12.82 o 
  -8  14   4        0.79       17.57     11.06 o 
  -7  14   4       92.46       98.07     14.34 o 
  -6  14   4        0.25        8.97      7.12 o 
  -5  14   4      478.23      482.46     39.95 o 
  -4  14   4        1.06        9.83      7.30 o 
  -3  14   4      728.74      769.31     22.14 o 
  -2  14   4        3.76       -2.73      6.83 o 
  -1  14   4      660.07      651.79     25.18 o 
   0  14   4        3.85        7.68      6.77 o 
   1  14   4      983.45      980.38     27.33 o 
   2  14   4        2.23        0.61      6.15 o 
   3  14   4      138.55      156.58     14.65 o 
   4  14   4        0.00        6.21      7.74 o 
   5  14   4       44.92       26.85     12.09 o 
   6  14   4        5.32       12.15     10.23 o 
  -8  15   4       24.77       36.45     11.20 o 
  -7  15   4       10.70        7.76     10.97 o 
  -6  15   4       26.91       32.47     10.53 o 
  -5  15   4        2.90        3.16      7.30 o 
  -4  15   4       34.76       38.90      9.14 o 
  -3  15   4       12.58        9.65      8.69 o 
  -2  15   4        1.04        5.41      7.42 o 
  -1  15   4       39.55       44.96      9.09 o 
   0  15   4       17.33       14.19      7.37 o 
   1  15   4       66.31       73.15      9.08 o 
   2  15   4       34.84       34.65      8.09 o 
   3  15   4        5.72        9.69      8.37 o 
   4  15   4       84.01       85.02     12.60 o 
   5  15   4        2.02        6.14      9.31 o 
   6  15   4       20.66       28.96     10.96 o 
  -8  16   4       47.88       41.25     12.56 o 
  -7  16   4        1.24       -1.29     11.60 o 
  -6  16   4        2.02        5.61      8.62 o 
  -5  16   4       38.42       34.06      9.42 o 
  -4  16   4       30.46       41.77     12.09 o 
  -3  16   4       81.13       79.93     13.95 o 
  -2  16   4       78.16       82.21     10.76 o 
  -1  16   4      176.68      171.69     14.19 o 
   0  16   4       91.70       93.94     11.39 o 
   1  16   4       89.64       82.93     10.25 o 
   2  16   4      162.18      149.10     13.56 o 
   3  16   4      217.05      192.29     16.68 o 
   4  16   4      185.16      141.92     14.63 o 
   5  16   4       53.82       58.22     12.82 o 
   6  16   4        4.21        3.57      9.25 o 
  -8  17   4        4.25       -0.88     11.29 o 
  -7  17   4       34.14       57.66     15.75 o 
  -6  17   4        7.69        8.83      9.06 o 
  -5  17   4       86.25       87.52     12.82 o 
  -4  17   4       28.42       36.42     11.79 o 
  -3  17   4       11.06       17.97     10.50 o 
  -2  17   4       13.82       12.05      8.13 o 
  -1  17   4      718.84      659.68     25.83 o 
   0  17   4       19.82       20.70      7.70 o 
   1  17   4      239.50      244.62     14.97 o 
   2  17   4      227.85      204.34     17.36 o 
   3  17   4       54.41       59.42     10.53 o 
   4  17   4        9.00       17.46      8.52 o 
   5  17   4        1.87        9.65      8.85 o 
   6  17   4        0.15        7.23      9.06 o 
  -8  18   4        4.41        5.25     13.80 o 
  -7  18   4        8.72       11.63     11.12 o 
  -6  18   4      223.34      233.46     30.72 o 
  -5  18   4        4.10       -0.52      9.87 o 
  -4  18   4      328.44      342.75     26.38 o 
  -3  18   4       25.22       17.38     10.85 o 
  -2  18   4      122.69      138.90     13.79 o 
  -1  18   4       56.24       64.18     10.39 o 
   0  18   4      288.38      290.47     18.19 o 
   1  18   4       17.88       19.85      7.60 o 
   2  18   4     1397.23     1286.13     53.65 o 
   3  18   4        3.17        9.34      7.60 o 
   4  18   4        3.12        8.43      8.20 o 
   5  18   4        0.03        4.14      8.43 o 
   6  18   4        0.19        4.01      8.43 o 
  -7  19   4       81.56       91.83     16.24 o 
  -6  19   4       26.65       29.06     11.12 o 
  -5  19   4       23.19       23.48     12.23 o 
  -4  19   4        2.75       11.44     10.23 o 
  -3  19   4       30.86       29.84     11.79 o 
  -2  19   4       18.43       33.37      9.39 o 
  -1  19   4      311.90      319.91     19.74 o 
   0  19   4       15.70       22.23      8.83 o 
   1  19   4        5.30        4.91      7.11 o 
   2  19   4        0.94        9.23      7.45 o 
   3  19   4       55.07       44.45     10.20 o 
   4  19   4        1.44       13.32      7.72 o 
   5  19   4       20.55       18.81     10.53 o 
  -7  20   4       79.83       82.36     15.48 o 
  -6  20   4        2.44        9.96     10.07 o 
  -5  20   4       37.36       36.12     13.64 o 
  -4  20   4      167.51      180.97     20.78 o 
  -3  20   4        1.50       -1.76      9.25 o 
  -2  20   4       56.46       64.73     11.29 o 
  -1  20   4       49.77       62.32     10.70 o 
   0  20   4      410.94      384.32     22.13 o 
   1  20   4        1.09       11.74      7.64 o 
   2  20   4       98.33       79.37     12.00 o 
   3  20   4       35.49       37.43      9.67 o 
   4  20   4        2.20       21.14      8.93 o 
   5  20   4        5.13        2.82      9.42 o 
  -7  21   4        8.01       -0.05     10.23 o 
  -6  21   4       34.90       36.46     11.99 o 
  -5  21   4        0.00        8.42     11.37 o 
  -4  21   4       10.50       16.27     10.85 o 
  -3  21   4        0.06        1.32      9.93 o 
  -2  21   4        3.15        4.24      8.94 o 
  -1  21   4       84.84       87.43     12.83 o 
   0  21   4       56.73       57.93     11.94 o 
   1  21   4       10.03       12.65      7.84 o 
   2  21   4       45.18       51.35     10.86 o 
   3  21   4        0.00        7.01      9.31 o 
   4  21   4        0.26        5.73      9.42 o 
   5  21   4        3.68       10.93      9.34 o 
  -6  22   4       19.81       15.84     12.44 o 
  -5  22   4       41.09       58.25     14.74 o 
  -4  22   4       10.90       21.25     11.37 o 
  -3  22   4      235.51      243.20     24.51 o 
  -2  22   4       66.50       64.52     12.93 o 
  -1  22   4      753.09      755.36     35.96 o 
   0  22   4       65.87       72.92     12.27 o 
   1  22   4        8.90       11.66      7.57 o 
   2  22   4       15.23       17.96      8.83 o 
   3  22   4       12.14       15.46      9.30 o 
   4  22   4        4.07        9.42     10.03 o 
  -6  23   4      124.60      181.17     24.23 o 
  -5  23   4       27.01       28.96     13.03 o 
  -4  23   4       20.45       36.62     13.48 o 
  -3  23   4       35.88       45.93     13.95 o 
  -2  23   4       67.35       82.25     13.16 o 
  -1  23   4        0.84        4.12      9.74 o 
   0  23   4        5.82       11.36      8.72 o 
   1  23   4        0.47        8.00      8.52 o 
   2  23   4       60.31       61.93     12.00 o 
   3  23   4        0.11        2.11      8.57 o 
   4  23   4       39.49       61.19     13.80 o 
  -5  24   4        0.66       -4.02     11.74 o 
  -4  24   4        0.00        0.44     10.55 o 
  -3  24   4       41.67       35.31     13.25 o 
  -2  24   4       34.28       44.54     14.86 o 
  -1  24   4       56.79       56.14     12.45 o 
   0  24   4        0.20        8.38      9.28 o 
   1  24   4        9.53        7.51      8.79 o 
   2  24   4        6.34       16.91      9.55 o 
   3  24   4       14.29       17.35     10.20 o 
  -5  25   4       10.58       21.00     13.33 o 
  -4  25   4        0.38        7.76     11.47 o 
  -3  25   4       35.35       43.88     14.27 o 
  -2  25   4       11.49       13.16     12.71 o 
  -1  25   4       10.17       21.55     10.62 o 
   0  25   4        0.48        4.10      9.63 o 
   1  25   4        0.67        7.66      9.58 o 
   2  25   4        6.59       13.55      9.14 o 
   3  25   4        1.30       -3.21      9.05 o 
  -4  26   4        8.98       11.41     12.71 o 
  -3  26   4       15.84       24.51     13.07 o 
  -2  26   4        3.15        8.52     12.62 o 
  -1  26   4        2.26       14.26     11.20 o 
   0  26   4       14.65       28.49     11.46 o 
   1  26   4       34.41       40.34     11.91 o 
   2  26   4        0.26        6.55     10.05 o 
  -3  27   4        3.23       19.31     12.41 o 
  -2  27   4        0.88       20.19     15.51 o 
  -1  27   4       23.68       50.63     13.61 o 
   0  27   4        0.00        5.75      9.80 o 
   1  27   4        5.18       17.50     10.80 o 
  -2  28   4        4.67       29.87     15.82 o 
  -1  28   4        0.08       11.45     11.29 o 
   0  28   4       32.74       57.73     14.17 o 
  -9   1   5        1.53        5.27     11.37 o 
  -8   1   5        0.59       -7.90      7.90 o 
  -7   1   5       53.08       46.30     12.71 o 
  -6   1   5      217.27      183.89     18.24 o 
  -5   1   5       96.42       80.66     12.86 o 
  -4   1   5        4.76       16.21      5.25 o 
  -3   1   5      309.39      291.71     12.09 o 
  -2   1   5       54.47       49.42      7.02 o 
  -1   1   5       42.71       36.87     16.24 o 
   0   1   5       43.70       40.17      5.59 o 
   1   1   5      480.19      478.87     15.72 o 
   2   1   5        7.94       22.10      6.00 o 
   3   1   5       89.08       91.50      9.05 o 
   4   1   5      277.75      265.39     18.60 o 
   5   1   5       24.81       29.70     10.01 o 
   6   1   5       14.02       21.32     14.74 o 
  -9   2   5        0.52        7.63     11.99 o 
  -8   2   5        0.01        6.32     15.80 o 
  -7   2   5       12.01       13.30      9.87 o 
  -6   2   5      661.03      559.08     35.56 o 
  -5   2   5       22.34       19.00      9.60 o 
  -4   2   5      972.28      913.73     50.07 o 
  -3   2   5       76.99       77.53      7.12 o 
  -2   2   5       11.68       16.91      4.62 o 
  -1   2   5        7.04        8.43      4.62 o 
   0   2   5        1.04        5.44      4.62 o 
   1   2   5      293.44      308.67     11.76 o 
   2   2   5      280.70      295.21     20.15 o 
   3   2   5       11.34       20.84      7.61 o 
   4   2   5      442.62      472.52     23.60 o 
   5   2   5       33.81       21.76      9.22 o 
   6   2   5       22.11       29.31     10.62 o 
  -9   3   5       18.27       15.23     11.37 o 
  -8   3   5        0.12       23.86     11.03 o 
  -7   3   5       22.59       22.98     11.37 o 
  -6   3   5       19.60       23.57     13.16 o 
  -5   3   5      371.50      339.12     16.82 o 
  -4   3   5        1.61        5.21      4.62 o 
  -3   3   5        0.17        3.26      4.83 o 
  -2   3   5      138.67      108.86     23.70 o 
  -1   3   5       98.16      111.91      8.07 o 
   0   3   5      765.15      807.18     41.28 o 
   1   3   5        9.44       18.42      5.13 o 
   2   3   5      244.24      231.21     12.56 o 
   3   3   5       33.67       37.46      9.03 o 
   4   3   5       74.00       75.02     11.58 o 
   5   3   5        0.43        8.35      8.09 o 
   6   3   5        1.16        5.11      9.28 o 
   7   3   5        0.07        8.90     11.96 o 
  -9   4   5      148.53      172.13     22.98 o 
  -8   4   5        3.06       10.83     11.85 o 
  -7   4   5        8.23       -0.39      8.98 o 
  -6   4   5       34.50       25.01      9.93 o 
  -5   4   5     1183.27     1115.37     33.38 o 
  -4   4   5       67.94       83.68      7.74 o 
  -3   4   5      528.95      479.14     15.82 o 
  -2   4   5       45.12       50.96      6.21 o 
  -1   4   5     1390.03     1600.31     94.48 o 
   0   4   5        0.64        4.94      4.52 o 
   1   4   5      461.44      488.01     17.32 o 
   2   4   5        5.43        9.19      5.70 o 
   3   4   5     2604.36     2568.22     72.34 o 
   4   4   5       28.02       33.54      9.14 o 
   5   4   5       28.94       28.21      9.57 o 
   6   4   5        4.60       12.36      9.39 o 
   7   4   5        6.81       21.84     13.71 o 
  -9   5   5       24.15        7.90     12.64 o 
  -8   5   5        0.70        0.59     10.37 o 
  -7   5   5        7.78        8.26      9.87 o 
  -6   5   5      397.05      372.22     25.90 o 
  -5   5   5       23.66       36.23      8.24 o 
  -4   5   5      691.06      642.41     28.13 o 
  -3   5   5        8.53       12.08      5.25 o 
  -2   5   5      149.25      167.14     10.23 o 
  -1   5   5       63.05       67.90      7.12 o 
   0   5   5        5.06       11.17      5.18 o 
   1   5   5        6.73       11.10      5.20 o 
   2   5   5       22.05       26.44      6.77 o 
   3   5   5       57.44       60.42      9.96 o 
   4   5   5     1535.29     1457.95     64.55 o 
   5   5   5        0.89        1.26      8.34 o 
   6   5   5        1.24        8.19      8.67 o 
   7   5   5        0.01       -7.67     11.41 o 
  -9   6   5       27.80       21.85     17.55 o 
  -8   6   5       17.53       25.99     12.44 o 
  -7   6   5      118.69      115.22     17.55 o 
  -6   6   5       52.31       60.17     17.99 o 
  -5   6   5       14.21       18.80      7.14 o 
  -4   6   5       98.63       93.66      9.70 o 
  -3   6   5      544.87      514.29     32.49 o 
  -2   6   5        0.93        5.27      4.96 o 
  -1   6   5     1162.59     1166.67     29.44 o 
   0   6   5      306.87      355.14     24.58 o 
   1   6   5      194.36      196.57     11.87 o 
   2   6   5       16.52       29.90      7.05 o 
   3   6   5       39.96       39.70      9.16 o 
   4   6   5       72.97       78.97     11.97 o 
   5   6   5       53.28       37.31     10.78 o 
   6   6   5        4.19       12.46      9.97 o 
   7   6   5        1.13       -4.52     11.99 o 
  -9   7   5        0.42        0.00     13.14 o 
  -8   7   5        1.74       10.39     11.36 o 
  -7   7   5       11.43       27.36     17.11 o 
  -6   7   5       10.52        9.90      8.62 o 
  -5   7   5        0.45       -1.00      6.32 o 
  -4   7   5       21.50       17.18      7.67 o 
  -3   7   5        3.39       10.53      4.96 o 
  -2   7   5       11.90        9.22      4.96 o 
  -1   7   5        0.56        9.60      8.34 o 
   0   7   5      127.45      143.71     11.96 o 
   1   7   5      192.08      197.07     12.33 o 
   2   7   5      156.75      154.12     12.33 o 
   3   7   5       16.47        9.41      7.39 o 
   4   7   5      464.34      429.62     22.87 o 
   5   7   5        2.22       -2.08      8.43 o 
   6   7   5       14.88       28.04     12.99 o 
   7   7   5        3.54       18.41     13.61 o 
  -9   8   5        9.39        7.90     21.50 o 
  -8   8   5       47.25       42.25     14.74 o 
  -7   8   5       14.59       14.46     11.74 o 
  -6   8   5       12.56       10.42      9.48 o 
  -5   8   5       19.46       32.00     13.60 o 
  -4   8   5       19.14       14.48      6.77 o 
  -3   8   5       21.91       35.92      6.49 o 
  -2   8   5      199.40      207.31     12.73 o 
  -1   8   5      501.68      532.56     17.25 o 
   0   8   5      166.97      170.77     13.15 o 
   1   8   5       34.10       32.72      7.02 o 
   2   8   5        8.15        6.62      5.94 o 
   3   8   5        8.97        4.20      7.29 o 
   4   8   5      176.23      141.25     16.54 o 
   5   8   5       34.48       28.29      9.90 o 
   6   8   5       86.77       78.95     16.24 o 
  -9   9   5       22.66       11.16     12.82 o 
  -8   9   5        6.23        9.65     11.36 o 
  -7   9   5       10.75       19.95     11.60 o 
  -6   9   5        0.87        1.36      8.60 o 
  -5   9   5       11.05       10.53      7.44 o 
  -4   9   5       20.86       19.38      7.44 o 
  -3   9   5        0.47        3.95      4.96 o 
  -2   9   5       17.79       19.75      5.59 o 
  -1   9   5       97.24      117.86     19.31 o 
   0   9   5       14.25       13.16      6.96 o 
   1   9   5      293.88      322.51     15.96 o 
   2   9   5        3.73        1.69      5.82 o 
   3   9   5       37.20       48.35     10.16 o 
   4   9   5        7.11       10.59      8.64 o 
   5   9   5        0.63        1.59      7.91 o 
   6   9   5        0.07        5.45     10.33 o 
  -9  10   5        0.10       -0.32     11.83 o 
  -8  10   5       21.79        9.70     10.61 o 
  -7  10   5       20.21       12.34     10.37 o 
  -6  10   5      131.17      120.68     17.24 o 
  -5  10   5        0.03        8.67      7.46 o 
  -4  10   5      145.22      132.07     12.75 o 
  -3  10   5        7.98       14.18      5.87 o 
  -2  10   5      276.89      292.36     13.49 o 
  -1  10   5        7.95       13.68      6.49 o 
   0  10   5       39.84       37.52      8.24 o 
   1  10   5       24.40       32.44      7.43 o 
   2  10   5        0.19        2.63      5.89 o 
   3  10   5        9.94        9.97      8.22 o 
   4  10   5      251.55      243.38     21.78 o 
   5  10   5        6.07       -6.16      7.66 o 
   6  10   5       19.13       10.39     11.12 o 
  -9  11   5        1.63       -5.72     10.72 o 
  -8  11   5       10.45        0.07     10.09 o 
  -7  11   5        1.81        8.01     11.03 o 
  -6  11   5        0.00        5.56      7.96 o 
  -5  11   5       17.44       19.18      8.43 o 
  -4  11   5      246.12      254.39     17.37 o 
  -3  11   5       18.01       19.75      6.11 o 
  -2  11   5      187.25      177.31     11.37 o 
  -1  11   5       90.56       83.75     12.29 o 
   0  11   5       55.59       51.26      9.03 o 
   1  11   5       22.05       16.11      6.56 o 
   2  11   5      167.51      182.18     14.60 o 
   3  11   5      160.76      146.74     14.70 o 
   4  11   5       14.18       19.75      8.83 o 
   5  11   5       26.33       25.58      9.55 o 
   6  11   5        3.76       13.03     11.99 o 
  -8  12   5        1.89        5.66     12.00 o 
  -7  12   5       14.45        3.51     11.68 o 
  -6  12   5       59.54       71.26     12.29 o 
  -5  12   5      765.91      733.68     29.37 o 
  -4  12   5       42.27       62.78      9.82 o 
  -3  12   5       12.16       20.42      7.02 o 
  -2  12   5        6.57       14.27      5.87 o 
  -1  12   5       46.16       46.97      9.22 o 
   0  12   5       51.53       42.82      8.60 o 
   1  12   5       24.49       27.89      7.45 o 
   2  12   5        0.12        5.27      6.58 o 
   3  12   5      150.04      129.08     14.37 o 
   4  12   5        0.08       -5.58      8.22 o 
   5  12   5       36.42       56.86     11.72 o 
   6  12   5       10.46       23.12     12.71 o 
  -8  13   5        0.07       -2.93     12.44 o 
  -7  13   5        9.21       10.24     15.36 o 
  -6  13   5       88.71       99.75     15.82 o 
  -5  13   5       33.19       32.66      9.42 o 
  -4  13   5        0.28        2.57      7.67 o 
  -3  13   5       16.44       11.37      6.11 o 
  -2  13   5        0.60        1.50      6.49 o 
  -1  13   5       42.48       40.89      8.43 o 
   0  13   5      934.32      955.75     31.85 o 
   1  13   5       45.03       47.88      8.34 o 
   2  13   5      317.93      307.83     17.17 o 
   3  13   5        0.97        1.97      7.51 o 
   4  13   5      100.90      100.58     15.81 o 
   5  13   5        0.59        3.45      9.04 o 
   6  13   5       10.33        8.34     12.73 o 
  -8  14   5        1.34        5.99     12.75 o 
  -7  14   5       35.42       35.52     14.09 o 
  -6  14   5       16.19       16.24      9.70 o 
  -5  14   5       51.93       53.47     10.88 o 
  -4  14   5       33.73       36.86      9.57 o 
  -3  14   5      397.83      426.08     28.12 o 
  -2  14   5        9.46       12.52      7.12 o 
  -1  14   5        2.72        5.15      6.64 o 
   0  14   5       22.26       20.09      8.24 o 
   1  14   5      191.31      201.70     14.80 o 
   2  14   5        1.47        5.65      7.11 o 
   3  14   5       73.01       56.40     11.59 o 
   4  14   5        6.29        2.36      7.91 o 
   5  14   5        6.53        9.57     10.23 o 
   6  14   5        0.03       -8.34     11.17 o 
  -8  15   5        0.00        6.63     13.77 o 
  -7  15   5        0.01        7.62     13.28 o 
  -6  15   5       16.46       13.63     10.33 o 
  -5  15   5       38.13       39.05     10.71 o 
  -4  15   5        0.06       -1.42      6.42 o 
  -3  15   5        0.29        4.25      6.98 o 
  -2  15   5       40.53       30.46      9.25 o 
  -1  15   5        1.17        1.34     10.53 o 
   0  15   5      240.28      224.19     16.85 o 
   1  15   5       22.11       18.13      8.13 o 
   2  15   5       80.12       80.09     10.55 o 
   3  15   5       39.68       29.24     10.07 o 
   4  15   5        0.26       12.21      9.26 o 
   5  15   5        4.92        0.72     10.11 o 
  -8  16   5       28.84       20.02     15.13 o 
  -7  16   5        6.90        8.43     12.87 o 
  -6  16   5       15.80       24.36     11.17 o 
  -5  16   5        7.51       10.11      9.25 o 
  -4  16   5       36.66       40.34      9.57 o 
  -3  16   5       78.33       47.39     13.60 o 
  -2  16   5       48.08       58.02     13.28 o 
  -1  16   5       34.45       36.70      9.25 o 
   0  16   5      119.30      102.31     15.36 o 
   1  16   5      105.37       98.70     11.78 o 
   2  16   5      171.91      155.86     13.92 o 
   3  16   5      213.30      185.43     17.43 o 
   4  16   5       40.92       26.14     10.25 o 
   5  16   5        1.43        7.76     11.37 o 
  -7  17   5        6.21       11.89     13.64 o 
  -6  17   5        1.08        4.88      9.70 o 
  -5  17   5       30.78       43.41     19.75 o 
  -4  17   5        0.86       11.20      8.24 o 
  -3  17   5      107.83      109.93     16.99 o 
  -2  17   5      129.57      117.76     15.76 o 
  -1  17   5       64.81       62.97     15.80 o 
   0  17   5       57.27       51.68     11.17 o 
   1  17   5      413.04      409.18     20.97 o 
   2  17   5        2.34        0.09      7.98 o 
   3  17   5        0.55        0.13      8.67 o 
   4  17   5        6.36       15.21      9.63 o 
   5  17   5        3.28        7.98      9.42 o 
  -7  18   5        0.03       -1.63     12.64 o 
  -6  18   5       36.96       37.40     11.81 o 
  -5  18   5        0.19        2.24      9.48 o 
  -4  18   5      186.46      203.28     17.53 o 
  -3  18   5       28.51       21.42     13.60 o 
  -2  18   5      317.38      331.69     20.22 o 
  -1  18   5        1.07        7.09      8.26 o 
   0  18   5     1201.65     1093.57     80.34 o 
   1  18   5       32.38       45.31     10.11 o 
   2  18   5      127.66      127.67     13.81 o 
   3  18   5        0.25       -3.71      8.18 o 
   4  18   5       27.38       26.07      8.58 o 
   5  18   5        0.25        4.33      8.85 o 
  -7  19   5        3.43       11.94     13.14 o 
  -6  19   5        1.56       -5.86      9.60 o 
  -5  19   5       20.54       28.08     10.96 o 
  -4  19   5        6.89        7.62      9.25 o 
  -3  19   5       35.85       33.56     12.62 o 
  -2  19   5        2.85        8.80      8.07 o 
  -1  19   5      377.84      335.45     20.82 o 
   0  19   5        7.66        3.48      9.12 o 
   1  19   5       67.12       60.91     10.20 o 
   2  19   5        7.54       -1.09      6.73 o 
   3  19   5       18.46       25.12     11.25 o 
   4  19   5        1.09        0.07      7.45 o 
  -6  20   5       22.99       35.75     12.62 o 
  -5  20   5       27.28       26.28     11.37 o 
  -4  20   5       18.77       12.29     11.74 o 
  -3  20   5        0.95        3.07     10.33 o 
  -2  20   5       60.84       63.35     11.80 o 
  -1  20   5       62.48       60.30     11.29 o 
   0  20   5        0.03        4.17      8.11 o 
   1  20   5       28.99       27.07      8.41 o 
   2  20   5       67.68       57.51     10.85 o 
   3  20   5        2.31        1.06      9.06 o 
   4  20   5        6.93        0.39      8.38 o 
  -6  21   5       33.87       43.53     21.50 o 
  -5  21   5        0.01        3.12     10.33 o 
  -4  21   5        5.25        9.21     11.79 o 
  -3  21   5       15.03       18.83     11.37 o 
  -2  21   5       68.90       74.70     12.37 o 
  -1  21   5       21.17       20.06      9.77 o 
   0  21   5        9.31       12.84      9.11 o 
   1  21   5       16.29       19.42      8.65 o 
   2  21   5        0.23        0.85      7.43 o 
   3  21   5        0.02        8.39      7.75 o 
   4  21   5        1.53        9.33      8.22 o 
  -6  22   5       15.50       25.14     12.09 o 
  -5  22   5       55.99       58.45     13.48 o 
  -4  22   5       13.00        5.81     12.29 o 
  -3  22   5      316.45      350.43     29.98 o 
  -2  22   5      135.39      143.96     21.50 o 
  -1  22   5      259.38      257.75     19.72 o 
   0  22   5        0.68       -2.13      9.04 o 
   1  22   5       40.36       57.36     11.10 o 
   2  22   5        3.68        1.00      8.18 o 
   3  22   5        0.03        6.85      8.19 o 
  -5  23   5        0.55        7.04     12.71 o 
  -4  23   5        0.01       11.70     12.09 o 
  -3  23   5        0.08       16.31     11.12 o 
  -2  23   5       74.73       63.25     14.74 o 
  -1  23   5        4.12        8.99      9.26 o 
   0  23   5        3.68        4.04      9.28 o 
   1  23   5        0.14        2.09      8.27 o 
   2  23   5        1.13       -0.75      7.80 o 
   3  23   5        0.29        1.20      8.26 o 
  -5  24   5       11.45       10.87     12.44 o 
  -4  24   5        1.72       -1.08     11.99 o 
  -3  24   5      175.23      152.28     22.11 o 
  -2  24   5       12.26       22.37     13.07 o 
  -1  24   5       12.64       20.87     10.60 o 
   0  24   5        1.46        3.91      8.94 o 
   1  24   5       62.13       65.49     12.16 o 
   2  24   5        1.21        2.86      9.22 o 
  -4  25   5        5.83       -0.24     11.12 o 
  -3  25   5        6.14       11.66     12.86 o 
  -2  25   5        4.28        4.39     11.17 o 
  -1  25   5       10.42       14.83     10.84 o 
   0  25   5        0.06       13.82     10.85 o 
   1  25   5        4.59       13.81      9.95 o 
  -3  26   5        4.87       -0.13     10.74 o 
  -2  26   5        3.75       -1.95     12.36 o 
  -1  26   5        5.98        9.67     10.83 o 
   0  26   5       70.16       94.65     15.53 o 
  -9   0   6        0.04       -0.88     18.43 o 
  -8   0   6        8.10        7.90     17.55 o 
  -7   0   6        7.79       -1.76     14.92 o 
  -6   0   6     6492.99     5818.21    145.52 o 
  -5   0   6      174.77      162.38     25.45 o 
  -4   0   6      282.86      278.27     19.31 o 
  -3   0   6       16.21       21.94      7.90 o 
  -2   0   6      151.45      149.22     14.04 o 
  -1   0   6       49.03       50.90      9.65 o 
   0   0   6      961.95      982.91     51.82 o 
   1   0   6        4.17       23.88      9.65 o 
   2   0   6     1641.89     1674.97     79.97 o 
   3   0   6        1.90       -0.88     14.92 o 
   4   0   6       51.54       43.88     21.06 o 
   5   0   6        2.97       -2.63     19.31 o 
   6   0   6       32.21       81.62     28.08 o 
  -9   1   6        7.42       11.41     13.65 o 
  -8   1   6        2.73        4.35     12.71 o 
  -7   1   6       40.47       50.04     14.49 o 
  -6   1   6      252.63      241.93     23.27 o 
  -5   1   6      727.06      644.36     32.89 o 
  -4   1   6        0.51        4.27      4.62 o 
  -3   1   6       23.85       35.62      6.11 o 
  -2   1   6        0.31        7.37      4.62 o 
  -1   1   6      369.36      349.45     14.58 o 
   0   1   6       25.61       44.58     10.97 o 
   1   1   6       33.80       36.10      8.92 o 
   2   1   6        3.44        6.58      7.86 o 
   3   1   6      819.23      898.11     44.59 o 
   4   1   6        0.08       -1.76     11.79 o 
   5   1   6       41.25       40.03     15.60 o 
   6   1   6        3.36       16.96     15.48 o 
  -9   2   6        3.72        4.18     14.92 o 
  -8   2   6        2.25        0.44     11.79 o 
  -7   2   6      157.26      127.57     17.97 o 
  -6   2   6      192.17      192.63     21.41 o 
  -5   2   6      364.12      361.20     25.13 o 
  -4   2   6        7.78       10.97      4.96 o 
  -3   2   6        3.76        6.58      4.34 o 
  -2   2   6        0.45       14.75      4.85 o 
  -1   2   6       62.58       66.21     23.26 o 
   0   2   6      211.41      222.70     14.75 o 
   1   2   6       76.67       81.08     10.30 o 
   2   2   6       35.40       49.84      9.89 o 
   3   2   6      383.77      428.04     23.45 o 
   4   2   6       68.41       77.16     17.06 o 
   5   2   6       11.89       30.40     16.23 o 
   6   2   6        2.14       15.64     15.74 o 
  -9   3   6        2.75        9.18     13.25 o 
  -8   3   6        1.53        2.66     11.47 o 
  -7   3   6        1.76       -0.23     10.74 o 
  -6   3   6        0.03        3.99     10.11 o 
  -5   3   6       40.41       43.09     12.41 o 
  -4   3   6        2.07        4.80      4.62 o 
  -3   3   6       17.21       18.43      5.59 o 
  -2   3   6       77.75       82.44     10.09 o 
  -1   3   6      116.44      114.83     11.03 o 
   0   3   6        7.63        4.59      6.49 o 
   1   3   6       37.46       36.41      8.65 o 
   2   3   6        7.39       12.73      7.86 o 
   3   3   6        3.34       12.00      9.81 o 
   4   3   6        0.26        0.18      8.43 o 
   5   3   6        3.54        7.63     13.33 o 
   6   3   6        1.49       27.21     20.19 o 
  -9   4   6        5.73        6.76     13.61 o 
  -8   4   6        8.41        1.32     11.17 o 
  -7   4   6       59.16       53.65     14.23 o 
  -6   4   6       23.39       17.69     11.37 o 
  -5   4   6      100.24       85.65     13.71 o 
  -4   4   6       36.75       47.64      8.78 o 
  -3   4   6      286.05      262.47     13.33 o 
  -2   4   6       12.17       17.97      5.87 o 
  -1   4   6       68.52       73.72      9.25 o 
   0   4   6        0.00        7.86      8.78 o 
   1   4   6        4.61        4.71      6.37 o 
   2   4   6       93.62       94.74     12.32 o 
   3   4   6      619.67      609.24     28.06 o 
   4   4   6       18.01       22.04      9.90 o 
   5   4   6      119.18      170.92     23.49 o 
   6   4   6        0.49        5.51     15.18 o 
  -9   5   6        0.71        4.23     11.81 o 
  -8   5   6        2.94        6.66     10.07 o 
  -7   5   6        9.92        5.19     11.47 o 
  -6   5   6        3.71       -1.65     10.50 o 
  -5   5   6       31.18       36.25      8.46 o 
  -4   5   6        9.58       11.44      6.98 o 
  -3   5   6       14.34       18.87      6.21 o 
  -2   5   6      333.57      357.79     15.82 o 
  -1   5   6        0.98       -0.55      5.31 o 
   0   5   6       48.29       25.24      7.02 o 
   1   5   6        2.97        7.34      6.10 o 
   2   5   6     1210.10     1190.16     86.72 o 
   3   5   6       29.78       29.08     10.25 o 
   4   5   6      367.57      370.83     24.95 o 
   5   5   6        2.02       12.64      9.73 o 
   6   5   6        0.51        0.27     14.55 o 
  -9   6   6       17.49       22.51     19.75 o 
  -8   6   6       14.95       18.31     13.46 o 
  -7   6   6       25.03       22.50     13.61 o 
  -6   6   6        0.14        1.45     10.85 o 
  -5   6   6      300.09      280.75     37.31 o 
  -4   6   6       36.39       29.08      7.77 o 
  -3   6   6       65.30       60.61      8.07 o 
  -2   6   6      125.64      134.29      9.93 o 
  -1   6   6      711.55      730.44     28.54 o 
   0   6   6       21.50       26.50      7.30 o 
   1   6   6      186.80      210.02     15.05 o 
   2   6   6        1.40        4.16      7.86 o 
   3   6   6        1.45       10.80      8.78 o 
   4   6   6       10.24       14.64      9.86 o 
   5   6   6        0.62       -4.11      9.20 o 
   6   6   6        0.12        7.69     11.24 o 
  -9   7   6       19.22       17.11     20.19 o 
  -8   7   6        0.55        8.78     12.41 o 
  -7   7   6        0.00        0.78     10.85 o 
  -6   7   6       11.70        2.39      9.87 o 
  -5   7   6       21.54       22.08      8.46 o 
  -4   7   6       14.11       21.29      7.56 o 
  -3   7   6       28.75       11.82      5.70 o 
  -2   7   6       36.25       39.49      7.96 o 
  -1   7   6      143.61      129.02     12.82 o 
   0   7   6      160.92      157.97     13.29 o 
   1   7   6      190.33      178.47     12.77 o 
   2   7   6       37.57       42.25      9.92 o 
   3   7   6      513.17      490.52     33.67 o 
   4   7   6        8.57       17.59      9.94 o 
   5   7   6        3.71       11.51     10.13 o 
   6   7   6        8.15       13.62     13.28 o 
  -9   8   6        0.09        7.14     13.28 o 
  -8   8   6        1.80        1.67     12.23 o 
  -7   8   6        0.01       -5.15      9.06 o 
  -6   8   6       66.48       60.05     14.57 o 
  -5   8   6        3.35        9.90      7.77 o 
  -4   8   6      110.33      103.86     11.83 o 
  -3   8   6       27.25       17.90      6.11 o 
  -2   8   6     1084.29     1054.58     32.17 o 
  -1   8   6       33.34       33.76      8.11 o 
   0   8   6      111.27      100.65     11.68 o 
   1   8   6       24.63       20.30      7.34 o 
   2   8   6       47.16       50.81     10.39 o 
   3   8   6       29.78       31.51     10.00 o 
   4   8   6       76.36       72.85     12.86 o 
   5   8   6       21.22       27.42     13.19 o 
   6   8   6        1.83       -3.30     11.37 o 
  -8   9   6        0.05        4.97     14.04 o 
  -7   9   6       32.56       27.21     12.00 o 
  -6   9   6        0.25       -7.46     11.17 o 
  -5   9   6       61.17       66.04     10.72 o 
  -4   9   6       26.55       27.29      9.14 o 
  -3   9   6        6.26       13.38      6.11 o 
  -2   9   6       16.10       23.34      7.30 o 
  -1   9   6      312.21      314.91     18.84 o 
   0   9   6        1.05        2.71      6.10 o 
   1   9   6        3.89        3.02      6.92 o 
   2   9   6        0.31        0.76      6.89 o 
   3   9   6      657.51      549.16     40.26 o 
   4   9   6        1.17        6.00      9.26 o 
   5   9   6        0.82        9.10     10.09 o 
  -8  10   6        5.03       11.27     14.92 o 
  -7  10   6        3.13       10.85     11.81 o 
  -6  10   6        1.62      -10.11     10.11 o 
  -5  10   6       15.78       17.27      8.46 o 
  -4  10   6        0.46        4.71      6.47 o 
  -3  10   6        1.32        4.39      5.59 o 
  -2  10   6      184.01      160.20     16.68 o 
  -1  10   6        0.02        2.51      6.49 o 
   0  10   6       97.25      108.06     11.96 o 
   1  10   6        0.20       -0.41      6.58 o 
   2  10   6       45.09       43.71      8.83 o 
   3  10   6        7.84       10.75      9.55 o 
   4  10   6       56.41       33.50     11.20 o 
   5  10   6        0.02        4.20      9.72 o 
  -8  11   6        2.80       -7.04     11.81 o 
  -7  11   6       38.54       35.90     16.68 o 
  -6  11   6        7.79       15.98     11.74 o 
  -5  11   6       80.25       81.28     12.08 o 
  -4  11   6       23.43       16.70      8.46 o 
  -3  11   6      120.25      131.26     13.71 o 
  -2  11   6        1.75        0.72      6.96 o 
  -1  11   6       82.75       83.80     14.48 o 
   0  11   6       10.83       11.00      7.44 o 
   1  11   6      235.67      228.60     15.57 o 
   2  11   6       76.92       71.21     10.37 o 
   3  11   6       10.74       14.55      9.33 o 
   4  11   6        2.43        7.35      8.98 o 
   5  11   6        4.60        6.58     12.72 o 
  -8  12   6        2.31        2.10     11.83 o 
  -7  12   6        9.93        2.63     10.74 o 
  -6  12   6      164.30      166.65     35.11 o 
  -5  12   6      181.04      191.23     16.87 o 
  -4  12   6       14.88       14.69     11.85 o 
  -3  12   6       23.77       16.44      9.89 o 
  -2  12   6       13.62       15.02      7.78 o 
  -1  12   6        0.63       -3.51      6.64 o 
   0  12   6        7.81        6.21      7.67 o 
   1  12   6        4.89       11.18      8.18 o 
   2  12   6       55.98       46.86      9.15 o 
   3  12   6        0.00       -1.95      8.18 o 
   4  12   6       29.25       34.44     10.59 o 
   5  12   6        2.57       -6.32      9.58 o 
  -8  13   6        1.23       -1.63     13.07 o 
  -7  13   6       36.37       28.88     13.46 o 
  -6  13   6       29.27       31.72     10.74 o 
  -5  13   6        0.02        9.53      9.34 o 
  -4  13   6       29.21       25.81      9.25 o 
  -3  13   6        0.02       -5.41      8.90 o 
  -2  13   6      338.58      316.37     19.79 o 
  -1  13   6       51.99       56.51     14.48 o 
   0  13   6      285.58      238.00     17.53 o 
   1  13   6       26.80       28.74      8.83 o 
   2  13   6       66.77       63.90     10.09 o 
   3  13   6        0.18       -7.73      7.73 o 
   4  13   6        4.42       13.72     10.03 o 
   5  13   6        5.06        5.88     10.38 o 
  -8  14   6        0.21        3.22     11.96 o 
  -7  14   6      113.90       91.38     18.97 o 
  -6  14   6        1.87       13.99      9.70 o 
  -5  14   6      176.93      173.68     17.12 o 
  -4  14   6        1.86        1.52     12.29 o 
  -3  14   6      145.92      151.78     24.14 o 
  -2  14   6        0.03        7.61      8.22 o 
  -1  14   6      429.75      436.88     23.87 o 
   0  14   6       28.21       34.23      9.25 o 
   1  14   6       59.14       61.34     10.50 o 
   2  14   6        0.14        5.65      7.94 o 
   3  14   6       32.73       19.82      9.25 o 
   4  14   6        0.45       -1.87      9.44 o 
   5  14   6       23.75       31.37     12.75 o 
  -7  15   6        2.26        6.39     12.34 o 
  -6  15   6       18.98       22.57     10.53 o 
  -5  15   6        4.57       10.12     10.07 o 
  -4  15   6        4.50        7.85     11.36 o 
  -3  15   6       21.13       29.14     11.68 o 
  -2  15   6        0.25        0.84     10.09 o 
  -1  15   6       98.43      110.32     14.28 o 
   0  15   6       25.20       28.96     10.22 o 
   1  15   6        7.66        8.62      8.03 o 
   2  15   6       65.99       63.36     11.10 o 
   3  15   6        0.01       13.07      9.01 o 
   4  15   6       13.16       15.35     11.89 o 
  -7  16   6        8.28       10.59     14.34 o 
  -6  16   6       12.18        8.69      9.87 o 
  -5  16   6       18.22       19.59     10.50 o 
  -4  16   6       11.14        5.57     13.16 o 
  -3  16   6       68.53       88.29     16.66 o 
  -2  16   6       52.19       73.33     12.37 o 
  -1  16   6       64.81       76.78     12.64 o 
   0  16   6       94.99      100.68     13.91 o 
   1  16   6      160.50      155.97     14.58 o 
   2  16   6      129.25      109.13     13.39 o 
   3  16   6       52.55       68.75     16.00 o 
   4  16   6        0.95       10.82     10.62 o 
  -7  17   6        8.92       13.20     15.26 o 
  -6  17   6       16.13       30.19     12.23 o 
  -5  17   6        0.52        6.06      9.89 o 
  -4  17   6        4.93       -4.57     10.33 o 
  -3  17   6      217.04      224.72     23.60 o 
  -2  17   6        8.50       25.05      9.89 o 
  -1  17   6       77.53       85.29     13.07 o 
   0  17   6       82.94       85.76     14.11 o 
   1  17   6        6.35       17.45     10.07 o 
   2  17   6        4.49        8.94      8.72 o 
   3  17   6        1.20       11.14      9.64 o 
   4  17   6        0.14        7.10     10.51 o 
  -6  18   6       53.40       80.85     15.18 o 
  -5  18   6       12.91       13.21     12.99 o 
  -4  18   6       54.42       64.52     15.82 o 
  -3  18   6       50.64       64.72     16.10 o 
  -2  18   6      140.00      151.15     15.66 o 
  -1  18   6        0.37        4.66      8.98 o 
   0  18   6      757.03      792.95     33.90 o 
   1  18   6        0.67        9.85      9.42 o 
   2  18   6        2.69        8.54      9.12 o 
   3  18   6        0.54        0.92      9.39 o 
  -6  19   6        3.72       10.01     11.37 o 
  -5  19   6        5.38       15.82     12.71 o 
  -4  19   6       13.66       20.46     12.86 o 
  -3  19   6      102.71      108.61     18.32 o 
  -2  19   6        0.03        6.71      9.04 o 
  -1  19   6        0.08        5.36      8.51 o 
   0  19   6        3.38       17.45     10.96 o 
   1  19   6       51.09       57.99     13.64 o 
   2  19   6        0.78        8.63      8.83 o 
   3  19   6       18.57       24.93     11.82 o 
  -6  20   6       45.24       53.54     13.71 o 
  -5  20   6        2.36        6.55     12.09 o 
  -4  20   6       45.30       57.76     15.12 o 
  -3  20   6        8.25       17.55     12.64 o 
  -2  20   6      257.89      235.37     25.48 o 
  -1  20   6        2.20       13.51      9.46 o 
   0  20   6       74.75       62.61     11.53 o 
   1  20   6       15.32       24.77      9.05 o 
   2  20   6        0.04        6.51      8.39 o 
   3  20   6        3.10        0.68      7.42 o 
  -5  21   6        1.58        6.14     12.41 o 
  -4  21   6        7.38       16.17     12.64 o 
  -3  21   6       69.55       85.42     17.68 o 
  -2  21   6       12.27       20.68     12.49 o 
  -1  21   6        0.12        3.90      8.87 o 
   0  21   6       32.19       49.00     11.55 o 
   1  21   6        0.09        1.97      7.56 o 
   2  21   6        1.49        2.52      8.11 o 
  -5  22   6       54.66       83.90     18.30 o 
  -4  22   6       18.58       18.33     12.82 o 
  -3  22   6      318.71      275.77     27.83 o 
  -2  22   6       37.51       50.03     15.75 o 
  -1  22   6       15.97       14.86      9.92 o 
   0  22   6        9.41       16.22      9.18 o 
   1  22   6        6.06        6.47     10.12 o 
   2  22   6        0.08       -3.46      7.58 o 
  -4  23   6        3.55       16.95     11.74 o 
  -3  23   6        4.24        6.26     13.28 o 
  -2  23   6       12.64       16.04     12.99 o 
  -1  23   6        0.01       14.67     10.49 o 
   0  23   6       26.83       33.74     11.05 o 
   1  23   6        0.03        5.09      9.05 o 
  -3  24   6       16.51       20.19     13.71 o 
  -2  24   6        0.10        6.67     12.49 o 
  -1  24   6        3.67        8.98     10.95 o 
   0  24   6        2.96        2.14      9.65 o 
  -8   1   7      107.86       92.42     18.86 o 
  -7   1   7       31.98       36.90     13.95 o 
  -6   1   7        7.09       17.55     11.17 o 
  -5   1   7        7.72       20.35     11.47 o 
  -4   1   7        9.60        2.19      4.96 o 
  -3   1   7        4.91        6.25      4.85 o 
  -2   1   7        0.72        9.17      5.48 o 
  -1   1   7      159.59      119.00     14.58 o 
   0   1   7        0.21       -0.98      8.78 o 
   1   1   7       53.19       61.76     14.23 o 
   2   1   7      125.14      122.25     19.54 o 
   3   1   7        6.60        7.61     13.07 o 
   4   1   7        8.89        5.56     13.71 o 
   5   1   7        1.23       11.41     16.76 o 
  -8   2   7      166.53      126.45     28.96 o 
  -7   2   7        0.92       12.20     12.71 o 
  -6   2   7      194.62      150.50     19.21 o 
  -5   2   7       13.98       21.20     11.99 o 
  -4   2   7        1.54        5.11      8.34 o 
  -3   2   7        6.07        9.21      5.59 o 
  -2   2   7        0.20        7.06     11.41 o 
  -1   2   7      132.27      111.95     14.86 o 
   0   2   7       84.48       78.67     13.65 o 
   1   2   7       26.56       30.89     10.74 o 
   2   2   7      246.34      277.39     26.95 o 
   3   2   7       35.28       38.93     15.60 o 
   4   2   7       15.15       29.50     15.99 o 
   5   2   7        0.72       11.88     17.24 o 
  -8   3   7        1.85        1.78     12.36 o 
  -7   3   7      170.36      165.51     21.72 o 
  -6   3   7        0.14        2.70     11.37 o 
  -5   3   7        1.15        3.38     10.23 o 
  -4   3   7        2.51        4.14      6.35 o 
  -3   3   7       16.28       18.89      6.49 o 
  -2   3   7      272.57      339.01     19.41 o 
  -1   3   7        7.60       21.06      7.44 o 
   0   3   7       84.70       79.28     14.11 o 
   1   3   7        0.29       -3.28      9.65 o 
   2   3   7       21.49       16.54     14.48 o 
   3   3   7        1.18        7.23     12.86 o 
   4   3   7        0.12       -8.40     11.37 o 
   5   3   7        0.53       -1.69     16.62 o 
  -8   4   7        7.74       16.67     15.51 o 
  -7   4   7      299.03      247.21     31.16 o 
  -6   4   7       16.18       16.24     12.37 o 
  -5   4   7       64.12       54.62     13.65 o 
  -4   4   7       26.98       33.47      8.90 o 
  -3   4   7      312.27      282.96     47.40 o 
  -2   4   7        0.01       10.25      6.49 o 
  -1   4   7       93.01       73.55     29.40 o 
   0   4   7       18.88       20.13     10.50 o 
   1   4   7     1249.23     1196.43     48.34 o 
   2   4   7       20.11       40.58     14.57 o 
   3   4   7       10.67        4.20     11.60 o 
   4   4   7        2.93        4.46     14.11 o 
   5   4   7       11.76       20.12     17.48 o 
  -8   5   7       45.64       58.39     17.61 o 
  -7   5   7        7.97       11.39     18.87 o 
  -6   5   7      101.83       83.30     16.37 o 
  -5   5   7        5.20        1.46     10.96 o 
  -4   5   7        9.06       19.89      7.85 o 
  -3   5   7       27.93       28.44      7.12 o 
  -2   5   7        0.20        3.89      6.32 o 
  -1   5   7        0.38       -1.28      6.10 o 
   0   5   7        0.34        7.02      8.76 o 
   1   5   7       13.90       23.85     13.60 o 
   2   5   7     1019.01     1016.15     37.68 o 
   3   5   7        3.04       -1.89     11.74 o 
   4   5   7        0.00       -0.20     12.82 o 
   5   5   7        0.01       18.22     17.87 o 
  -8   6   7        4.98       10.07     13.91 o 
  -7   6   7        0.13       -6.58     10.55 o 
  -6   6   7        5.17        9.98     10.74 o 
  -5   6   7       66.27       74.69     16.24 o 
  -4   6   7        0.06        1.45      6.98 o 
  -3   6   7      177.34      161.29     15.80 o 
  -2   6   7       84.81       80.74     11.03 o 
  -1   6   7       63.39       57.62      9.42 o 
   0   6   7        0.02       -1.64      9.06 o 
   1   6   7       42.37       33.95     16.68 o 
   2   6   7       14.19       39.88     10.92 o 
   3   6   7       49.24       34.66     11.63 o 
   4   6   7        0.39       15.08     14.55 o 
   5   6   7        0.01       -3.38     15.91 o 
  -8   7   7        1.43        0.09     12.36 o 
  -7   7   7        0.02       14.96     12.71 o 
  -6   7   7        2.67        7.48     11.74 o 
  -5   7   7        1.44       12.08      9.25 o 
  -4   7   7        0.35       -0.63      7.67 o 
  -3   7   7        0.69       12.21      7.14 o 
  -2   7   7       37.42       42.95      9.42 o 
  -1   7   7       45.99       48.50      9.57 o 
   0   7   7       75.36       82.74     11.96 o 
   1   7   7       28.35       23.56     12.00 o 
   2   7   7      273.42      243.40     20.54 o 
   3   7   7        4.35        4.40      9.26 o 
   4   7   7        7.79       22.05     14.55 o 
  -8   8   7        3.10        0.00     13.03 o 
  -7   8   7        4.61        2.90     12.23 o 
  -6   8   7        5.51        3.33     11.74 o 
  -5   8   7        2.95        1.69      7.67 o 
  -4   8   7       25.77       31.11      9.93 o 
  -3   8   7      164.63      155.12     14.92 o 
  -2   8   7       51.08       53.45     10.07 o 
  -1   8   7       23.95       29.75      8.24 o 
   0   8   7        3.79        7.72      7.59 o 
   1   8   7        4.54       -0.77     10.07 o 
   2   8   7      141.90      130.74     15.96 o 
   3   8   7       32.76       30.86     11.48 o 
   4   8   7       68.11       80.31     15.01 o 
  -8   9   7        0.42       11.95     15.99 o 
  -7   9   7        6.60        7.02     14.27 o 
  -6   9   7        8.00       -0.45     11.37 o 
  -5   9   7        1.67        6.40      8.71 o 
  -4   9   7       21.22       22.71     11.53 o 
  -3   9   7        4.86        7.90      7.78 o 
  -2   9   7       16.62        7.43      7.46 o 
  -1   9   7       76.57       75.95     11.83 o 
   0   9   7        0.95        2.90      8.34 o 
   1   9   7       31.05       39.85     16.68 o 
   2   9   7        2.70        2.93      8.67 o 
   3   9   7        0.65        0.40      9.39 o 
   4   9   7        0.55       -3.52      9.90 o 
  -8  10   7       44.46       53.13     19.60 o 
  -7  10   7        0.31        1.06     14.85 o 
  -6  10   7       57.65       51.53     16.37 o 
  -5  10   7        7.28        4.23      9.25 o 
  -4  10   7      115.45      114.84     17.87 o 
  -3  10   7        0.42        4.24      7.14 o 
  -2  10   7        2.77        9.79      7.78 o 
  -1  10   7        7.60       11.97      8.11 o 
   0  10   7        0.01        6.68      7.44 o 
   1  10   7       28.69       21.25      9.89 o 
   2  10   7      151.61      167.99     31.94 o 
   3  10   7        7.90        0.12      9.22 o 
   4  10   7       17.25       12.31     10.78 o 
  -7  11   7        9.44        7.68     13.61 o 
  -6  11   7       82.41       50.76     20.19 o 
  -5  11   7        3.87        6.04     11.85 o 
  -4  11   7       41.88       37.36     14.23 o 
  -3  11   7       52.17       40.02     13.87 o 
  -2  11   7        1.22        4.65      7.56 o 
  -1  11   7        5.02        5.82      7.56 o 
   0  11   7       54.29       53.29     11.16 o 
   1  11   7       98.39      132.25     15.41 o 
   2  11   7        7.34       10.06      9.64 o 
   3  11   7       25.85       22.91     10.68 o 
   4  11   7        1.02        3.11     10.92 o 
  -7  12   7      155.16      125.64     22.32 o 
  -6  12   7        0.36       -6.14     14.04 o 
  -5  12   7        0.09        7.90      8.63 o 
  -4  12   7        2.10        5.84     11.03 o 
  -3  12   7        7.54       12.29     12.36 o 
  -2  12   7        5.79       11.21      8.22 o 
  -1  12   7        7.09       14.75      8.90 o 
   0  12   7        0.02        0.25      8.11 o 
   1  12   7       56.21       65.82     12.49 o 
   2  12   7        1.08        3.11      8.80 o 
   3  12   7       34.03       36.42     11.61 o 
   4  12   7        6.83       22.49     12.16 o 
  -7  13   7       10.01       18.31     15.82 o 
  -6  13   7        2.91       17.27     15.12 o 
  -5  13   7       11.56       21.67     12.86 o 
  -4  13   7       10.71       11.21     11.99 o 
  -3  13   7        3.63       -1.24     10.07 o 
  -2  13   7      256.02      276.81     24.11 o 
  -1  13   7       17.10       26.15     10.22 o 
   0  13   7      135.34      135.60     15.68 o 
   1  13   7        0.11        2.46      8.76 o 
   2  13   7       50.98       45.69     11.61 o 
   3  13   7        0.37        3.34      9.70 o 
  -7  14   7       28.03       29.66     16.21 o 
  -6  14   7       15.21       25.24     15.74 o 
  -5  14   7       89.19      105.38     18.13 o 
  -4  14   7        3.23        5.31     12.23 o 
  -3  14   7        7.62        8.94     12.34 o 
  -2  14   7       23.66       30.05     10.07 o 
  -1  14   7      152.51      163.87     21.50 o 
   0  14   7        4.09        3.07      9.03 o 
   1  14   7       56.41       60.87     12.34 o 
   2  14   7        2.36        7.49      8.26 o 
   3  14   7        1.15        2.87      9.64 o 
  -6  15   7        0.09       11.26     11.40 o 
  -5  15   7        0.85       -1.82     13.16 o 
  -4  15   7        0.41        4.84     11.17 o 
  -3  15   7        0.50        0.66     14.92 o 
  -2  15   7      121.47      138.91     22.82 o 
  -1  15   7       21.63       18.55      9.25 o 
   0  15   7       46.01       44.42     11.68 o 
   1  15   7       18.85       28.71     10.72 o 
   2  15   7        0.61        2.18      8.24 o 
   3  15   7        4.38       11.51     10.42 o 
  -6  16   7        9.83       18.69     14.49 o 
  -5  16   7        8.83       13.77     12.87 o 
  -4  16   7        7.07        4.99     11.40 o 
  -3  16   7       13.03       21.98     12.99 o 
  -2  16   7       87.86      107.98     15.18 o 
  -1  16   7       22.72       18.99     10.11 o 
   0  16   7      124.61      135.35     17.37 o 
   1  16   7      105.49       95.70     14.45 o 
   2  16   7       26.76       26.99     10.17 o 
   3  16   7        1.23        1.48      9.68 o 
  -6  17   7        0.34        1.18     13.07 o 
  -5  17   7       35.13       56.90     16.02 o 
  -4  17   7       40.96       46.43     16.68 o 
  -3  17   7       24.20       20.91     12.75 o 
  -2  17   7       16.41       14.10      9.89 o 
  -1  17   7      204.88      215.37     20.23 o 
   0  17   7        0.00       -0.59      9.25 o 
   1  17   7        2.44       20.09     10.88 o 
   2  17   7        0.96       -8.10      9.12 o 
  -5  18   7       20.69       21.22     15.37 o 
  -4  18   7      104.98       97.34     19.14 o 
  -3  18   7        1.39        7.14     12.49 o 
  -2  18   7      419.16      469.42     46.09 o 
  -1  18   7       10.83       22.14     10.96 o 
   0  18   7       60.75       67.09     13.87 o 
   1  18   7        0.07        4.88     10.37 o 
   2  18   7       24.30       28.93     10.53 o 
  -5  19   7       10.48       29.58     14.75 o 
  -4  19   7        0.00        1.71     12.00 o 
  -3  19   7      124.42      146.79     40.37 o 
  -2  19   7       14.29       12.19     13.71 o 
  -1  19   7       37.52       55.60     13.25 o 
   0  19   7        1.26       -1.91     10.11 o 
   1  19   7        0.52       13.51     11.03 o 
  -4  20   7        9.22       29.84     14.60 o 
  -3  20   7       21.36       29.42     14.04 o 
  -2  20   7        2.40       -3.60     12.17 o 
  -1  20   7       12.34       14.63     13.64 o 
   0  20   7       30.07       30.88     13.33 o 
   1  20   7        2.10        0.65     11.60 o 
  -4  21   7       32.82       53.72     18.43 o 
  -3  21   7        3.48        1.21     11.29 o 
  -2  21   7        3.40       17.00     13.55 o 
  -1  21   7        9.99       21.38     15.82 o 
   0  21   7        0.12       -2.47      9.11 o 
  -2  22   7        0.32        6.78     12.49 o 
  -1  22   7       13.84       17.02     11.13 o 
  -7   0   8       95.51       98.30     28.96 o 
  -6   0   8       37.94       46.51     25.45 o 
  -5   0   8        0.01        1.76     15.80 o 
  -4   0   8       74.13       89.52     14.04 o 
  -3   0   8       35.37       43.00     14.04 o 
  -2   0   8      175.17      179.06     27.21 o 
  -1   0   8        2.97        7.90     14.04 o 
   0   0   8      674.26      653.25     54.44 o 
   1   0   8        2.37        2.63     17.55 o 
   2   0   8       37.03       48.27     22.82 o 
   3   0   8        0.21       -5.27     17.55 o 
  -7   1   8      211.05      178.14     24.80 o 
  -6   1   8        1.97       -3.28     12.86 o 
  -5   1   8        0.00        4.80     11.12 o 
  -4   1   8        4.77        2.05      7.85 o 
  -3   1   8       26.08       25.33      8.43 o 
  -2   1   8        5.70       13.16      9.93 o 
  -1   1   8        2.11        2.63      8.98 o 
   0   1   8        8.23       15.04     11.37 o 
   1   1   8      329.97      380.16     32.55 o 
   2   1   8        0.00        1.84     12.99 o 
   3   1   8       22.58       35.98     17.38 o 
  -7   2   8       94.29       97.93     19.54 o 
  -6   2   8        0.95        6.74     12.62 o 
  -5   2   8        2.04       10.53     11.79 o 
  -4   2   8        5.54       15.54      8.46 o 
  -3   2   8       38.16       37.69      9.06 o 
  -2   2   8       78.10       78.99     14.57 o 
  -1   2   8        3.52       10.85     10.97 o 
   0   2   8       12.51       30.72     12.71 o 
   1   2   8      169.54      184.35     22.94 o 
   2   2   8       59.70       57.52     16.62 o 
   3   2   8        5.13       14.92     15.74 o 
  -7   3   8       23.67       12.73     14.89 o 
  -6   3   8        5.55       12.18     12.71 o 
  -5   3   8        0.01        7.18     12.09 o 
  -4   3   8       13.79       21.82     11.37 o 
  -3   3   8       26.81       23.16      9.48 o 
  -2   3   8        0.93        2.63      9.31 o 
  -1   3   8        7.04       19.87     10.23 o 
   0   3   8        1.51        0.76      9.60 o 
   1   3   8        0.03        3.86     10.74 o 
   2   3   8        0.52       13.16     12.64 o 
   3   3   8        0.36       -4.10     15.60 o 
  -7   4   8       26.78       22.23     14.11 o 
  -6   4   8        8.01        2.00     12.09 o 
  -5   4   8       45.97       44.61     14.74 o 
  -4   4   8        1.13       15.96     11.37 o 
  -3   4   8       45.55       59.77     11.03 o 
  -2   4   8        1.30        2.94      9.48 o 
  -1   4   8        0.14       11.64      9.48 o 
   0   4   8       62.95       46.95     13.03 o 
   1   4   8      403.57      415.66     32.58 o 
   2   4   8       13.09       25.84     13.71 o 
   3   4   8       53.88       78.17     20.03 o 
  -7   5   8        5.68        7.46     14.27 o 
  -6   5   8        0.60        0.92     13.33 o 
  -5   5   8        5.15        3.95     12.41 o 
  -4   5   8       40.09       39.00     13.28 o 
  -3   5   8        0.33        7.16      7.92 o 
  -2   5   8        1.27        9.23      8.24 o 
  -1   5   8        4.54        7.02      9.48 o 
   0   5   8      415.44      416.70     39.07 o 
   1   5   8        5.93       10.97     11.79 o 
   2   5   8      183.76      206.38     25.48 o 
   3   5   8        1.90       -2.63     14.85 o 
  -7   6   8       28.58       31.99     16.86 o 
  -6   6   8        0.33        7.53     13.25 o 
  -5   6   8       29.55       21.00     13.95 o 
  -4   6   8       12.20       14.64     11.36 o 
  -3   6   8      158.92      144.92     18.43 o 
  -2   6   8        2.22        7.29      7.44 o 
  -1   6   8       96.84      102.44     17.29 o 
   0   6   8       10.30        9.07     10.96 o 
   1   6   8        9.76       14.04     12.41 o 
   2   6   8       16.43        0.94     12.86 o 
   3   6   8        0.59       -5.14     14.85 o 
  -7   7   8        3.43        0.88     15.51 o 
  -6   7   8        0.77       -1.24     13.33 o 
  -5   7   8       10.96        7.90     20.19 o 
  -4   7   8       28.24       41.71     14.04 o 
  -3   7   8       55.86       52.73     11.53 o 
  -2   7   8       47.95       56.60     13.16 o 
  -1   7   8       74.50       73.66     15.38 o 
   0   7   8       45.43       40.14     13.87 o 
   1   7   8      278.20      300.13     29.09 o 
   2   7   8        8.15       17.96     12.17 o 
   3   7   8        0.02       12.72     14.97 o 
  -7   8   8        0.75        1.45     15.74 o 
  -6   8   8       11.05       15.52     17.11 o 
  -5   8   8        2.30        0.18     11.68 o 
  -4   8   8      279.90      255.96     37.31 o 
  -3   8   8       16.68       18.23      9.48 o 
  -2   8   8       29.21       33.69     10.07 o 
  -1   8   8       18.24        8.88     10.50 o 
   0   8   8       16.13       27.74     12.29 o 
   1   8   8       35.42       46.01     14.74 o 
   2   8   8       38.06       38.35     15.12 o 
   3   8   8       13.61       26.73     15.99 o 
  -7   9   8        6.79       -2.63     13.65 o 
  -6   9   8        9.94        5.96     14.49 o 
  -5   9   8        0.27        3.03     12.34 o 
  -4   9   8        9.81       12.16     12.44 o 
  -3   9   8       91.70       90.19     17.61 o 
  -2   9   8        0.13       14.70      9.03 o 
  -1   9   8        0.68        4.51      8.43 o 
   0   9   8        0.17       -1.86      9.42 o 
   1   9   8      272.15      276.09     28.05 o 
   2   9   8        0.00        5.74      9.92 o 
   3   9   8        2.80        3.13     14.55 o 
  -7  10   8        5.10        4.89     15.19 o 
  -6  10   8        2.45        1.76     21.06 o 
  -5  10   8        0.44        5.89     12.44 o 
  -4  10   8       42.50       44.59     15.57 o 
  -3  10   8        0.92       -7.81     11.36 o 
  -2  10   8       12.80       17.55      8.76 o 
  -1  10   8        1.60        6.85      9.65 o 
   0  10   8       13.41       15.60     10.96 o 
   1  10   8        3.75       -2.22     11.36 o 
   2  10   8       31.46       39.95     12.20 o 
   3  10   8        0.01        9.50     13.91 o 
  -6  11   8       20.34        7.02     23.70 o 
  -5  11   8       18.70       22.20     14.74 o 
  -4  11   8        0.60        5.44     11.68 o 
  -3  11   8        7.94       11.76     13.07 o 
  -2  11   8        3.57        0.51      9.25 o 
  -1  11   8       54.44       66.79     11.68 o 
   0  11   8       19.81       31.64     12.73 o 
   1  11   8        7.54       24.48     13.46 o 
   2  11   8        3.94        1.48     11.83 o 
  -6  12   8        2.39        6.14     24.57 o 
  -5  12   8       15.81        8.62     13.28 o 
  -4  12   8        6.34        9.34     26.33 o 
  -3  12   8        9.36       12.59     12.49 o 
  -2  12   8       13.32       18.33     10.07 o 
  -1  12   8        4.45       10.14      9.25 o 
   0  12   8       45.69       40.79     13.61 o 
   1  12   8        2.08       10.00     21.94 o 
   2  12   8       11.28       15.93     13.80 o 
  -6  13   8       12.08       22.82     24.57 o 
  -5  13   8        0.11       10.59     14.04 o 
  -4  13   8       92.89       85.47     17.92 o 
  -3  13   8       15.97       18.78     13.60 o 
  -2  13   8      111.92      104.44     15.26 o 
  -1  13   8        9.93        8.46      9.48 o 
   0  13   8       23.95       30.18     11.85 o 
   1  13   8        0.02        0.60     11.36 o 
   2  13   8        3.76       12.55     13.42 o 
  -5  14   8       17.51       14.18     16.67 o 
  -4  14   8        0.70        2.76     12.64 o 
  -3  14   8      114.27      136.65     21.08 o 
  -2  14   8       32.07       32.50     11.17 o 
  -1  14   8        8.69        1.33     10.53 o 
   0  14   8        0.36        7.17     10.37 o 
   1  14   8       17.04       13.34     11.53 o 
  -5  15   8        6.81        8.69     15.37 o 
  -4  15   8        0.09       20.89     14.60 o 
  -3  15   8       68.18       90.83     19.60 o 
  -2  15   8        6.11       11.79      9.70 o 
  -1  15   8        4.29       20.14      9.93 o 
   0  15   8       37.65       47.39     13.14 o 
   1  15   8        0.48        5.54     11.36 o 
  -5  16   8       22.50       22.68     17.03 o 
  -4  16   8       28.78       26.91     16.56 o 
  -3  16   8       25.47       28.65     15.10 o 
  -2  16   8       37.86       38.48     15.99 o 
  -1  16   8       69.60       84.34     14.61 o 
   0  16   8       47.25       34.14     14.45 o 
   1  16   8       29.69       21.50     12.34 o 
  -4  17   8        1.01        6.69     13.55 o 
  -3  17   8       16.32       33.12     16.72 o 
  -2  17   8       14.55       25.72     17.55 o 
  -1  17   8        2.02        7.12     10.96 o 
   0  17   8        0.94        9.80     11.83 o 
  -3  18   8        0.81        7.97     13.64 o 
  -2  18   8      245.02      282.21     32.04 o 
  -1  18   8        0.37       11.07     11.12 o 
  -6   1   9        1.44       17.99     15.51 o 
  -5   1   9        0.12        3.51     21.94 o 
  -3   1   9       42.33       36.75     12.71 o 
  -2   1   9        0.03        5.27     10.53 o 
  -1   1   9        9.89        9.13     11.47 o 
   0   1   9       31.03       61.34     16.72 o 
   1   1   9        0.17       10.55     13.95 o 
   2   1   9        2.73        4.69     13.91 o 
  -6   2   9        0.01       -3.71     16.10 o 
  -5   2   9        9.80       13.16     19.31 o 
  -4   2   9        0.01       14.92     13.16 o 
  -3   2   9       47.28       50.60     13.61 o 
  -2   2   9        7.17        4.69     10.85 o 
  -1   2   9       11.65       21.94     12.41 o 
   0   2   9       92.66      104.55     19.83 o 
   1   2   9       18.15       25.27     14.74 o 
   2   2   9        3.58        2.86     14.49 o 
  -6   3   9        0.52       -5.38     16.23 o 
  -5   3   9        1.27       -3.51     21.06 o 
  -4   3   9       75.60       65.82     21.94 o 
  -3   3   9        4.22       11.85     10.55 o 
  -2   3   9       17.82       14.56     10.50 o 
  -1   3   9        8.21        7.35     12.36 o 
   0   3   9        2.98       14.92     12.41 o 
   1   3   9        2.43        7.47     13.95 o 
   2   3   9        0.01       23.95     16.65 o 
  -6   4   9       13.21       30.72     24.57 o 
  -5   4   9       80.11       64.95     28.09 o 
  -4   4   9        0.03        2.13     13.46 o 
  -3   4   9       14.36       10.09     11.17 o 
  -2   4   9       15.51       30.65     14.48 o 
  -1   4   9      377.73      373.62     38.19 o 
   0   4   9       10.47       11.69     12.71 o 
   1   4   9        1.58       -1.50     12.99 o 
  -6   5   9        0.32        7.90     23.70 o 
  -5   5   9       11.40        1.76     21.94 o 
  -4   5   9        0.78       17.99     13.64 o 
  -3   5   9        1.15       -0.88     12.29 o 
  -2   5   9        0.98       -5.17     10.96 o 
  -1   5   9        2.53       11.82     11.74 o 
   0   5   9      416.60      427.00     34.35 o 
   1   5   9        2.36       11.25     13.48 o 
  -6   6   9        0.09        7.90     27.21 o 
  -5   6   9       14.35        7.90     21.94 o 
  -4   6   9       18.07       33.35     14.74 o 
  -3   6   9        8.82       29.84     20.19 o 
  -2   6   9        3.68       10.10     11.17 o 
  -1   6   9       43.29       46.10     14.49 o 
   0   6   9        0.14       16.13     12.99 o 
   1   6   9       39.02       41.25     15.51 o 
  -6   7   9        3.64      -18.43     24.57 o 
  -5   7   9        0.52        3.51     22.82 o 
  -4   7   9       12.69       13.41     17.55 o 
  -3   7   9        4.78       11.98     13.91 o 
  -2   7   9       16.72       24.44     13.64 o 
  -1   7   9       16.51       22.38     12.00 o 
   0   7   9       77.03       86.89     18.56 o 
   1   7   9        4.92       14.02     12.71 o 
  -5   8   9       42.52       36.86     27.21 o 
  -4   8   9        7.05        8.50     12.99 o 
  -3   8   9        8.12       29.03     14.28 o 
  -2   8   9        0.60        6.56     11.74 o 
  -1   8   9       15.14       11.39     13.61 o 
   0   8   9       78.44       86.28     18.49 o 
   1   8   9       16.30       21.92     14.34 o 
  -5   9   9        0.05       -0.88     28.08 o 
  -4   9   9        9.33       17.68     14.74 o 
  -3   9   9       11.98       18.54     14.55 o 
  -2   9   9        0.37        8.23     11.17 o 
  -1   9   9       19.23       25.05     13.28 o 
   0   9   9        0.53       13.67     12.36 o 
   1   9   9        1.18        9.36     12.86 o 
  -5  10   9        0.03       -3.51     26.33 o 
  -4  10   9        0.18        1.03     12.87 o 
  -3  10   9        2.15       16.75     13.80 o 
  -2  10   9        0.20        6.97     10.74 o 
  -1  10   9       26.25       25.80     13.14 o 
   0  10   9       57.73       75.00     33.35 o 
  -4  11   9        1.57        4.67     12.98 o 
  -3  11   9        0.38       22.61     15.38 o 
  -2  11   9        9.49       10.32     10.33 o 
  -1  11   9       30.01       33.66     14.11 o 
   0  11   9        1.40        2.68     11.37 o 
  -4  12   9        0.21        4.70     16.56 o 
  -3  12   9        1.49        9.35     14.09 o 
  -2  12   9        0.35        1.22     10.53 o 
  -1  12   9       11.93       22.52     12.71 o 
  -3  13   9        3.13        4.78     15.55 o 
  -2  13   9       48.01       80.17     18.67 o 
  -1  13   9        0.06        4.93     11.47 o 
  -3   0  10        2.47       10.53     17.55 o 
  -2   0  10      210.24      229.09     39.50 o 
  -3   1  10        0.49        1.73     13.33 o 
  -2   1  10        6.53       26.36     15.19 o 
  -3   2  10        0.46       -2.95     17.99 o 
                                                 
